# Supplementary material for: The impact of the COVID-19 pandemic on waiting times for elective surgery patients: A multicenter study
Source: PLoS One. 2021 Jul 6;16(7):e0253875. doi: 10.1371/journal.pone.0253875 (PMC8259989; doi:10.1371/journal.pone.0253875)
Supplement: S1 File — Anonymized data set supporting the findings of this study. (XLSX) [file pone.0253875.s001.xlsx]

## Sheet: Sheet 1
operation_year	week_number	diagnosis_group	waiting_time_in_days
2017	1	Cardiovascular	20
2017	1	Cardiovascular	31
2017	1	Cardiovascular	223
2017	1	Cardiovascular	265
2017	1	Cardiovascular	44
2017	1	Cardiovascular	21
2017	1	Cardiovascular	39
2017	1	Cardiovascular	22
2017	1	Cardiovascular	20
2017	1	Cardiovascular	41
2017	1	Cardiovascular	20
2017	1	Cardiovascular	42
2017	1	Cardiovascular	42
2017	1	Cardiovascular	21
2017	1	Cardiovascular	22
2017	2	Cardiovascular	20
2017	2	Cardiovascular	40
2017	2	Cardiovascular	333
2017	2	Cardiovascular	49
2017	2	Cardiovascular	62
2017	2	Cardiovascular	243
2017	2	Cardiovascular	215
2017	2	Cardiovascular	20
2017	2	Cardiovascular	217
2017	2	Cardiovascular	366
2017	2	Cardiovascular	247
2017	2	Cardiovascular	17
2017	2	Cardiovascular	28
2017	2	Cardiovascular	30
2017	2	Cardiovascular	29
2017	2	Cardiovascular	19
2017	2	Cardiovascular	206
2017	2	Cardiovascular	138
2017	2	Cardiovascular	27
2017	2	Cardiovascular	34
2017	2	Cardiovascular	80
2017	2	Cardiovascular	95
2017	2	Cardiovascular	30
2017	2	Cardiovascular	21
2017	2	Cardiovascular	20
2017	2	Cardiovascular	59
2017	2	Cardiovascular	26
2017	2	Cardiovascular	46
2017	2	Cardiovascular	21
2017	2	Cardiovascular	21
2017	2	Cardiovascular	172
2017	3	Cardiovascular	46
2017	3	Cardiovascular	73
2017	3	Cardiovascular	95
2017	3	Cardiovascular	39
2017	3	Cardiovascular	35
2017	3	Cardiovascular	55
2017	3	Cardiovascular	50
2017	3	Cardiovascular	117
2017	3	Cardiovascular	41
2017	3	Cardiovascular	91
2017	3	Cardiovascular	30
2017	3	Cardiovascular	34
2017	3	Cardiovascular	49
2017	3	Cardiovascular	35
2017	3	Cardiovascular	52
2017	3	Cardiovascular	19
2017	3	Cardiovascular	40
2017	3	Cardiovascular	209
2017	3	Cardiovascular	28
2017	3	Cardiovascular	33
2017	3	Cardiovascular	48
2017	3	Cardiovascular	28
2017	3	Cardiovascular	81
2017	3	Cardiovascular	59
2017	3	Cardiovascular	42
2017	3	Cardiovascular	64
2017	3	Cardiovascular	35
2017	3	Cardiovascular	89
2017	4	Cardiovascular	53
2017	4	Cardiovascular	54
2017	4	Cardiovascular	76
2017	4	Cardiovascular	96
2017	4	Cardiovascular	17
2017	4	Cardiovascular	145
2017	4	Cardiovascular	44
2017	4	Cardiovascular	133
2017	4	Cardiovascular	27
2017	4	Cardiovascular	38
2017	4	Cardiovascular	37
2017	4	Cardiovascular	138
2017	4	Cardiovascular	50
2017	4	Cardiovascular	39
2017	4	Cardiovascular	41
2017	4	Cardiovascular	27
2017	4	Cardiovascular	27
2017	4	Cardiovascular	109
2017	4	Cardiovascular	165
2017	4	Cardiovascular	35
2017	5	Cardiovascular	88
2017	5	Cardiovascular	49
2017	5	Cardiovascular	53
2017	5	Cardiovascular	53
2017	5	Cardiovascular	20
2017	5	Cardiovascular	57
2017	5	Cardiovascular	49
2017	5	Cardiovascular	40
2017	5	Cardiovascular	34
2017	5	Cardiovascular	32
2017	5	Cardiovascular	33
2017	5	Cardiovascular	87
2017	5	Cardiovascular	42
2017	5	Cardiovascular	49
2017	5	Cardiovascular	147
2017	5	Cardiovascular	23
2017	5	Cardiovascular	24
2017	5	Cardiovascular	29
2017	5	Cardiovascular	34
2017	5	Cardiovascular	27
2017	5	Cardiovascular	18
2017	5	Cardiovascular	19
2017	5	Cardiovascular	23
2017	6	Cardiovascular	54
2017	6	Cardiovascular	56
2017	6	Cardiovascular	56
2017	6	Cardiovascular	36
2017	6	Cardiovascular	29
2017	6	Cardiovascular	62
2017	6	Cardiovascular	70
2017	6	Cardiovascular	97
2017	6	Cardiovascular	72
2017	6	Cardiovascular	102
2017	6	Cardiovascular	124
2017	6	Cardiovascular	21
2017	6	Cardiovascular	24
2017	6	Cardiovascular	127
2017	6	Cardiovascular	54
2017	6	Cardiovascular	29
2017	6	Cardiovascular	139
2017	6	Cardiovascular	150
2017	6	Cardiovascular	36
2017	6	Cardiovascular	35
2017	6	Cardiovascular	33
2017	6	Cardiovascular	27
2017	6	Cardiovascular	139
2017	7	Cardiovascular	63
2017	7	Cardiovascular	60
2017	7	Cardiovascular	60
2017	7	Cardiovascular	87
2017	7	Cardiovascular	21
2017	7	Cardiovascular	86
2017	7	Cardiovascular	69
2017	7	Cardiovascular	97
2017	7	Cardiovascular	62
2017	7	Cardiovascular	219
2017	7	Cardiovascular	252
2017	7	Cardiovascular	45
2017	7	Cardiovascular	36
2017	7	Cardiovascular	57
2017	7	Cardiovascular	25
2017	7	Cardiovascular	42
2017	7	Cardiovascular	275
2017	7	Cardiovascular	128
2017	7	Cardiovascular	20
2017	7	Cardiovascular	63
2017	7	Cardiovascular	26
2017	7	Cardiovascular	32
2017	7	Cardiovascular	36
2017	7	Cardiovascular	57
2017	7	Cardiovascular	22
2017	7	Cardiovascular	22
2017	8	Cardiovascular	32
2017	8	Cardiovascular	66
2017	8	Cardiovascular	88
2017	8	Cardiovascular	68
2017	8	Cardiovascular	22
2017	8	Cardiovascular	48
2017	8	Cardiovascular	40
2017	8	Cardiovascular	65
2017	8	Cardiovascular	32
2017	8	Cardiovascular	212
2017	8	Cardiovascular	126
2017	8	Cardiovascular	126
2017	8	Cardiovascular	34
2017	8	Cardiovascular	139
2017	8	Cardiovascular	166
2017	8	Cardiovascular	34
2017	8	Cardiovascular	151
2017	8	Cardiovascular	20
2017	8	Cardiovascular	33
2017	8	Cardiovascular	32
2017	8	Cardiovascular	60
2017	8	Cardiovascular	55
2017	8	Cardiovascular	138
2017	8	Cardiovascular	23
2017	8	Cardiovascular	19
2017	8	Cardiovascular	27
2017	8	Cardiovascular	114
2017	8	Cardiovascular	22
2017	8	Cardiovascular	179
2017	9	Cardiovascular	28
2017	9	Cardiovascular	26
2017	9	Cardiovascular	20
2017	9	Cardiovascular	34
2017	9	Cardiovascular	34
2017	9	Cardiovascular	82
2017	9	Cardiovascular	27
2017	9	Cardiovascular	23
2017	10	Cardiovascular	25
2017	10	Cardiovascular	39
2017	10	Cardiovascular	39
2017	10	Cardiovascular	53
2017	10	Cardiovascular	127
2017	10	Cardiovascular	75
2017	10	Cardiovascular	251
2017	10	Cardiovascular	21
2017	10	Cardiovascular	48
2017	10	Cardiovascular	118
2017	10	Cardiovascular	426
2017	10	Cardiovascular	83
2017	10	Cardiovascular	225
2017	10	Cardiovascular	51
2017	10	Cardiovascular	23
2017	10	Cardiovascular	128
2017	10	Cardiovascular	34
2017	10	Cardiovascular	63
2017	10	Cardiovascular	36
2017	10	Cardiovascular	166
2017	10	Cardiovascular	27
2017	10	Cardiovascular	109
2017	10	Cardiovascular	105
2017	10	Cardiovascular	124
2017	10	Cardiovascular	180
2017	10	Cardiovascular	32
2017	10	Cardiovascular	17
2017	10	Cardiovascular	31
2017	10	Cardiovascular	28
2017	10	Cardiovascular	72
2017	10	Cardiovascular	26
2017	10	Cardiovascular	35
2017	10	Cardiovascular	161
2017	10	Cardiovascular	124
2017	11	Cardiovascular	172
2017	11	Cardiovascular	45
2017	11	Cardiovascular	171
2017	11	Cardiovascular	26
2017	11	Cardiovascular	23
2017	11	Cardiovascular	63
2017	11	Cardiovascular	56
2017	11	Cardiovascular	35
2017	11	Cardiovascular	90
2017	11	Cardiovascular	18
2017	11	Cardiovascular	164
2017	11	Cardiovascular	40
2017	11	Cardiovascular	35
2017	11	Cardiovascular	55
2017	11	Cardiovascular	26
2017	11	Cardiovascular	21
2017	11	Cardiovascular	55
2017	11	Cardiovascular	32
2017	11	Cardiovascular	35
2017	11	Cardiovascular	27
2017	11	Cardiovascular	36
2017	11	Cardiovascular	32
2017	11	Cardiovascular	22
2017	12	Cardiovascular	19
2017	12	Cardiovascular	96
2017	12	Cardiovascular	52
2017	12	Cardiovascular	52
2017	12	Cardiovascular	41
2017	12	Cardiovascular	15
2017	12	Cardiovascular	104
2017	12	Cardiovascular	41
2017	12	Cardiovascular	94
2017	12	Cardiovascular	96
2017	12	Cardiovascular	34
2017	12	Cardiovascular	172
2017	12	Cardiovascular	38
2017	12	Cardiovascular	69
2017	12	Cardiovascular	458
2017	12	Cardiovascular	42
2017	12	Cardiovascular	41
2017	12	Cardiovascular	40
2017	12	Cardiovascular	36
2017	12	Cardiovascular	16
2017	12	Cardiovascular	15
2017	12	Cardiovascular	156
2017	12	Cardiovascular	180
2017	12	Cardiovascular	30
2017	12	Cardiovascular	36
2017	12	Cardiovascular	68
2017	12	Cardiovascular	184
2017	12	Cardiovascular	94
2017	12	Cardiovascular	183
2017	12	Cardiovascular	34
2017	12	Cardiovascular	17
2017	12	Cardiovascular	33
2017	13	Cardiovascular	53
2017	13	Cardiovascular	46
2017	13	Cardiovascular	53
2017	13	Cardiovascular	55
2017	13	Cardiovascular	55
2017	13	Cardiovascular	50
2017	13	Cardiovascular	76
2017	13	Cardiovascular	29
2017	13	Cardiovascular	391
2017	13	Cardiovascular	125
2017	13	Cardiovascular	41
2017	13	Cardiovascular	38
2017	13	Cardiovascular	130
2017	13	Cardiovascular	32
2017	13	Cardiovascular	125
2017	13	Cardiovascular	17
2017	13	Cardiovascular	28
2017	13	Cardiovascular	21
2017	13	Cardiovascular	25
2017	13	Cardiovascular	45
2017	13	Cardiovascular	33
2017	13	Cardiovascular	69
2017	13	Cardiovascular	85
2017	14	Cardiovascular	60
2017	14	Cardiovascular	195
2017	14	Cardiovascular	60
2017	14	Cardiovascular	52
2017	14	Cardiovascular	76
2017	14	Cardiovascular	50
2017	14	Cardiovascular	205
2017	14	Cardiovascular	50
2017	14	Cardiovascular	147
2017	14	Cardiovascular	27
2017	14	Cardiovascular	56
2017	14	Cardiovascular	34
2017	14	Cardiovascular	35
2017	14	Cardiovascular	77
2017	14	Cardiovascular	189
2017	14	Cardiovascular	74
2017	14	Cardiovascular	109
2017	14	Cardiovascular	76
2017	14	Cardiovascular	19
2017	14	Cardiovascular	39
2017	14	Cardiovascular	140
2017	14	Cardiovascular	37
2017	14	Cardiovascular	70
2017	14	Cardiovascular	71
2017	14	Cardiovascular	179
2017	14	Cardiovascular	123
2017	14	Cardiovascular	156
2017	14	Cardiovascular	18
2017	14	Cardiovascular	21
2017	14	Cardiovascular	170
2017	14	Cardiovascular	26
2017	14	Cardiovascular	135
2017	14	Cardiovascular	15
2017	14	Cardiovascular	124
2017	14	Cardiovascular	112
2017	14	Cardiovascular	50
2017	15	Cardiovascular	35
2017	15	Cardiovascular	19
2017	15	Cardiovascular	30
2017	15	Cardiovascular	28
2017	15	Cardiovascular	16
2017	15	Cardiovascular	27
2017	15	Cardiovascular	27
2017	15	Cardiovascular	25
2017	15	Cardiovascular	86
2017	15	Cardiovascular	31
2017	15	Cardiovascular	16
2017	16	Cardiovascular	64
2017	16	Cardiovascular	62
2017	16	Cardiovascular	29
2017	16	Cardiovascular	77
2017	16	Cardiovascular	182
2017	16	Cardiovascular	19
2017	16	Cardiovascular	40
2017	16	Cardiovascular	26
2017	16	Cardiovascular	38
2017	16	Cardiovascular	27
2017	17	Cardiovascular	73
2017	17	Cardiovascular	66
2017	17	Cardiovascular	67
2017	17	Cardiovascular	87
2017	17	Cardiovascular	36
2017	17	Cardiovascular	83
2017	17	Cardiovascular	80
2017	17	Cardiovascular	220
2017	17	Cardiovascular	233
2017	17	Cardiovascular	21
2017	17	Cardiovascular	80
2017	17	Cardiovascular	172
2017	17	Cardiovascular	99
2017	17	Cardiovascular	17
2017	17	Cardiovascular	90
2017	17	Cardiovascular	63
2017	17	Cardiovascular	46
2017	17	Cardiovascular	41
2017	17	Cardiovascular	20
2017	17	Cardiovascular	26
2017	17	Cardiovascular	63
2017	17	Cardiovascular	23
2017	17	Cardiovascular	27
2017	17	Cardiovascular	53
2017	17	Cardiovascular	106
2017	17	Cardiovascular	138
2017	17	Cardiovascular	163
2017	17	Cardiovascular	111
2017	17	Cardiovascular	116
2017	17	Cardiovascular	205
2017	17	Cardiovascular	34
2017	17	Cardiovascular	670
2017	17	Cardiovascular	133
2017	18	Cardiovascular	134
2017	18	Cardiovascular	36
2017	18	Cardiovascular	29
2017	18	Cardiovascular	328
2017	18	Cardiovascular	189
2017	18	Cardiovascular	42
2017	18	Cardiovascular	15
2017	18	Cardiovascular	57
2017	18	Cardiovascular	51
2017	18	Cardiovascular	141
2017	18	Cardiovascular	42
2017	18	Cardiovascular	15
2017	18	Cardiovascular	27
2017	18	Cardiovascular	155
2017	18	Cardiovascular	33
2017	18	Cardiovascular	31
2017	18	Cardiovascular	119
2017	18	Cardiovascular	30
2017	18	Cardiovascular	84
2017	18	Cardiovascular	91
2017	18	Cardiovascular	226
2017	18	Cardiovascular	184
2017	19	Cardiovascular	74
2017	19	Cardiovascular	26
2017	19	Cardiovascular	60
2017	19	Cardiovascular	74
2017	19	Cardiovascular	15
2017	19	Cardiovascular	107
2017	19	Cardiovascular	16
2017	19	Cardiovascular	56
2017	19	Cardiovascular	147
2017	19	Cardiovascular	120
2017	19	Cardiovascular	85
2017	19	Cardiovascular	17
2017	19	Cardiovascular	68
2017	19	Cardiovascular	35
2017	19	Cardiovascular	31
2017	19	Cardiovascular	120
2017	19	Cardiovascular	43
2017	19	Cardiovascular	94
2017	19	Cardiovascular	63
2017	19	Cardiovascular	58
2017	19	Cardiovascular	23
2017	19	Cardiovascular	46
2017	19	Cardiovascular	40
2017	19	Cardiovascular	34
2017	19	Cardiovascular	52
2017	19	Cardiovascular	147
2017	20	Cardiovascular	67
2017	20	Cardiovascular	115
2017	20	Cardiovascular	87
2017	20	Cardiovascular	59
2017	20	Cardiovascular	68
2017	20	Cardiovascular	62
2017	20	Cardiovascular	353
2017	20	Cardiovascular	166
2017	20	Cardiovascular	187
2017	20	Cardiovascular	54
2017	20	Cardiovascular	77
2017	20	Cardiovascular	42
2017	20	Cardiovascular	18
2017	20	Cardiovascular	34
2017	20	Cardiovascular	80
2017	20	Cardiovascular	56
2017	20	Cardiovascular	250
2017	20	Cardiovascular	129
2017	20	Cardiovascular	113
2017	20	Cardiovascular	42
2017	20	Cardiovascular	78
2017	20	Cardiovascular	99
2017	20	Cardiovascular	150
2017	20	Cardiovascular	48
2017	20	Cardiovascular	48
2017	20	Cardiovascular	45
2017	20	Cardiovascular	161
2017	20	Cardiovascular	19
2017	20	Cardiovascular	83
2017	20	Cardiovascular	38
2017	20	Cardiovascular	33
2017	20	Cardiovascular	125
2017	21	Cardiovascular	74
2017	21	Cardiovascular	74
2017	21	Cardiovascular	431
2017	21	Cardiovascular	172
2017	21	Cardiovascular	19
2017	21	Cardiovascular	90
2017	21	Cardiovascular	76
2017	21	Cardiovascular	27
2017	21	Cardiovascular	47
2017	21	Cardiovascular	27
2017	21	Cardiovascular	15
2017	21	Cardiovascular	54
2017	21	Cardiovascular	16
2017	21	Cardiovascular	70
2017	21	Cardiovascular	139
2017	22	Cardiovascular	66
2017	22	Cardiovascular	31
2017	22	Cardiovascular	80
2017	22	Cardiovascular	29
2017	22	Cardiovascular	57
2017	22	Cardiovascular	22
2017	22	Cardiovascular	19
2017	22	Cardiovascular	21
2017	22	Cardiovascular	138
2017	22	Cardiovascular	26
2017	22	Cardiovascular	47
2017	22	Cardiovascular	27
2017	22	Cardiovascular	22
2017	22	Cardiovascular	32
2017	22	Cardiovascular	19
2017	22	Cardiovascular	76
2017	22	Cardiovascular	124
2017	22	Cardiovascular	35
2017	22	Cardiovascular	141
2017	22	Cardiovascular	141
2017	22	Cardiovascular	17
2017	22	Cardiovascular	43
2017	22	Cardiovascular	121
2017	22	Cardiovascular	130
2017	22	Cardiovascular	120
2017	22	Cardiovascular	24
2017	22	Cardiovascular	141
2017	23	Cardiovascular	31
2017	23	Cardiovascular	81
2017	23	Cardiovascular	122
2017	23	Cardiovascular	40
2017	23	Cardiovascular	422
2017	23	Cardiovascular	21
2017	23	Cardiovascular	142
2017	23	Cardiovascular	35
2017	23	Cardiovascular	15
2017	23	Cardiovascular	68
2017	23	Cardiovascular	45
2017	23	Cardiovascular	31
2017	23	Cardiovascular	15
2017	23	Cardiovascular	42
2017	23	Cardiovascular	35
2017	23	Cardiovascular	48
2017	24	Cardiovascular	45
2017	24	Cardiovascular	276
2017	24	Cardiovascular	43
2017	24	Cardiovascular	41
2017	24	Cardiovascular	41
2017	24	Cardiovascular	34
2017	24	Cardiovascular	142
2017	24	Cardiovascular	126
2017	24	Cardiovascular	64
2017	24	Cardiovascular	46
2017	24	Cardiovascular	39
2017	24	Cardiovascular	34
2017	24	Cardiovascular	57
2017	24	Cardiovascular	62
2017	24	Cardiovascular	139
2017	24	Cardiovascular	141
2017	24	Cardiovascular	155
2017	24	Cardiovascular	93
2017	24	Cardiovascular	16
2017	24	Cardiovascular	35
2017	24	Cardiovascular	139
2017	24	Cardiovascular	27
2017	24	Cardiovascular	133
2017	24	Cardiovascular	122
2017	24	Cardiovascular	83
2017	24	Cardiovascular	29
2017	24	Cardiovascular	37
2017	24	Cardiovascular	138
2017	24	Cardiovascular	49
2017	24	Cardiovascular	28
2017	24	Cardiovascular	226
2017	24	Cardiovascular	21
2017	25	Cardiovascular	38
2017	25	Cardiovascular	19
2017	25	Cardiovascular	88
2017	25	Cardiovascular	15
2017	25	Cardiovascular	22
2017	25	Cardiovascular	22
2017	25	Cardiovascular	58
2017	25	Cardiovascular	32
2017	25	Cardiovascular	162
2017	25	Cardiovascular	146
2017	25	Cardiovascular	40
2017	25	Cardiovascular	48
2017	25	Cardiovascular	28
2017	25	Cardiovascular	40
2017	25	Cardiovascular	35
2017	25	Cardiovascular	44
2017	25	Cardiovascular	42
2017	25	Cardiovascular	87
2017	25	Cardiovascular	158
2017	25	Cardiovascular	24
2017	25	Cardiovascular	54
2017	25	Cardiovascular	22
2017	25	Cardiovascular	32
2017	25	Cardiovascular	146
2017	25	Cardiovascular	163
2017	26	Cardiovascular	27
2017	26	Cardiovascular	22
2017	26	Cardiovascular	126
2017	26	Cardiovascular	235
2017	26	Cardiovascular	144
2017	26	Cardiovascular	25
2017	26	Cardiovascular	26
2017	26	Cardiovascular	49
2017	26	Cardiovascular	59
2017	26	Cardiovascular	18
2017	26	Cardiovascular	93
2017	26	Cardiovascular	34
2017	26	Cardiovascular	34
2017	27	Cardiovascular	48
2017	27	Cardiovascular	209
2017	27	Cardiovascular	17
2017	27	Cardiovascular	19
2017	27	Cardiovascular	27
2017	27	Cardiovascular	16
2017	27	Cardiovascular	29
2017	27	Cardiovascular	17
2017	27	Cardiovascular	74
2017	27	Cardiovascular	43
2017	27	Cardiovascular	83
2017	27	Cardiovascular	46
2017	27	Cardiovascular	30
2017	27	Cardiovascular	23
2017	27	Cardiovascular	95
2017	27	Cardiovascular	74
2017	27	Cardiovascular	64
2017	27	Cardiovascular	46
2017	28	Cardiovascular	20
2017	28	Cardiovascular	36
2017	28	Cardiovascular	44
2017	28	Cardiovascular	65
2017	28	Cardiovascular	17
2017	28	Cardiovascular	53
2017	28	Cardiovascular	95
2017	28	Cardiovascular	34
2017	28	Cardiovascular	160
2017	28	Cardiovascular	73
2017	28	Cardiovascular	21
2017	28	Cardiovascular	63
2017	28	Cardiovascular	51
2017	29	Cardiovascular	31
2017	29	Cardiovascular	60
2017	29	Cardiovascular	45
2017	29	Cardiovascular	45
2017	29	Cardiovascular	39
2017	29	Cardiovascular	56
2017	29	Cardiovascular	28
2017	29	Cardiovascular	54
2017	29	Cardiovascular	59
2017	29	Cardiovascular	30
2017	29	Cardiovascular	63
2017	29	Cardiovascular	50
2017	30	Cardiovascular	53
2017	30	Cardiovascular	19
2017	30	Cardiovascular	62
2017	30	Cardiovascular	17
2017	30	Cardiovascular	16
2017	30	Cardiovascular	26
2017	30	Cardiovascular	21
2017	30	Cardiovascular	54
2017	30	Cardiovascular	34
2017	30	Cardiovascular	49
2017	30	Cardiovascular	71
2017	31	Cardiovascular	18
2017	31	Cardiovascular	66
2017	31	Cardiovascular	59
2017	31	Cardiovascular	55
2017	31	Cardiovascular	30
2017	31	Cardiovascular	33
2017	31	Cardiovascular	28
2017	31	Cardiovascular	43
2017	31	Cardiovascular	45
2017	31	Cardiovascular	15
2017	31	Cardiovascular	35
2017	32	Cardiovascular	87
2017	32	Cardiovascular	22
2017	32	Cardiovascular	117
2017	32	Cardiovascular	30
2017	32	Cardiovascular	61
2017	32	Cardiovascular	63
2017	32	Cardiovascular	31
2017	32	Cardiovascular	147
2017	32	Cardiovascular	79
2017	32	Cardiovascular	21
2017	32	Cardiovascular	60
2017	32	Cardiovascular	16
2017	32	Cardiovascular	53
2017	32	Cardiovascular	65
2017	32	Cardiovascular	114
2017	32	Cardiovascular	156
2017	32	Cardiovascular	17
2017	33	Cardiovascular	15
2017	33	Cardiovascular	97
2017	33	Cardiovascular	97
2017	33	Cardiovascular	97
2017	33	Cardiovascular	16
2017	33	Cardiovascular	19
2017	33	Cardiovascular	28
2017	33	Cardiovascular	23
2017	33	Cardiovascular	21
2017	33	Cardiovascular	183
2017	33	Cardiovascular	25
2017	33	Cardiovascular	25
2017	34	Cardiovascular	67
2017	34	Cardiovascular	53
2017	34	Cardiovascular	21
2017	34	Cardiovascular	54
2017	34	Cardiovascular	64
2017	34	Cardiovascular	74
2017	34	Cardiovascular	208
2017	34	Cardiovascular	67
2017	34	Cardiovascular	62
2017	34	Cardiovascular	32
2017	34	Cardiovascular	89
2017	34	Cardiovascular	23
2017	34	Cardiovascular	147
2017	34	Cardiovascular	26
2017	34	Cardiovascular	60
2017	34	Cardiovascular	58
2017	34	Cardiovascular	86
2017	34	Cardiovascular	63
2017	34	Cardiovascular	66
2017	34	Cardiovascular	53
2017	34	Cardiovascular	70
2017	34	Cardiovascular	74
2017	34	Cardiovascular	23
2017	34	Cardiovascular	15
2017	34	Cardiovascular	15
2017	34	Cardiovascular	151
2017	34	Cardiovascular	31
2017	35	Cardiovascular	73
2017	35	Cardiovascular	165
2017	35	Cardiovascular	151
2017	35	Cardiovascular	57
2017	35	Cardiovascular	67
2017	35	Cardiovascular	110
2017	35	Cardiovascular	460
2017	35	Cardiovascular	20
2017	35	Cardiovascular	151
2017	35	Cardiovascular	61
2017	35	Cardiovascular	63
2017	35	Cardiovascular	28
2017	35	Cardiovascular	215
2017	35	Cardiovascular	125
2017	35	Cardiovascular	197
2017	35	Cardiovascular	21
2017	35	Cardiovascular	15
2017	35	Cardiovascular	25
2017	35	Cardiovascular	52
2017	35	Cardiovascular	30
2017	36	Cardiovascular	18
2017	36	Cardiovascular	18
2017	36	Cardiovascular	153
2017	36	Cardiovascular	19
2017	36	Cardiovascular	97
2017	36	Cardiovascular	78
2017	36	Cardiovascular	83
2017	36	Cardiovascular	85
2017	36	Cardiovascular	212
2017	36	Cardiovascular	28
2017	36	Cardiovascular	26
2017	36	Cardiovascular	209
2017	36	Cardiovascular	72
2017	36	Cardiovascular	101
2017	36	Cardiovascular	21
2017	36	Cardiovascular	199
2017	36	Cardiovascular	193
2017	36	Cardiovascular	77
2017	36	Cardiovascular	22
2017	36	Cardiovascular	124
2017	36	Cardiovascular	196
2017	36	Cardiovascular	77
2017	36	Cardiovascular	56
2017	36	Cardiovascular	71
2017	36	Cardiovascular	203
2017	36	Cardiovascular	69
2017	36	Cardiovascular	203
2017	37	Cardiovascular	157
2017	37	Cardiovascular	160
2017	37	Cardiovascular	171
2017	37	Cardiovascular	104
2017	37	Cardiovascular	160
2017	37	Cardiovascular	69
2017	37	Cardiovascular	412
2017	37	Cardiovascular	36
2017	37	Cardiovascular	140
2017	37	Cardiovascular	147
2017	37	Cardiovascular	78
2017	37	Cardiovascular	48
2017	37	Cardiovascular	144
2017	37	Cardiovascular	56
2017	37	Cardiovascular	43
2017	37	Cardiovascular	56
2017	37	Cardiovascular	83
2017	37	Cardiovascular	70
2017	37	Cardiovascular	28
2017	37	Cardiovascular	58
2017	37	Cardiovascular	58
2017	37	Cardiovascular	106
2017	37	Cardiovascular	25
2017	38	Cardiovascular	19
2017	38	Cardiovascular	130
2017	38	Cardiovascular	27
2017	38	Cardiovascular	185
2017	38	Cardiovascular	21
2017	38	Cardiovascular	104
2017	38	Cardiovascular	20
2017	38	Cardiovascular	70
2017	38	Cardiovascular	17
2017	38	Cardiovascular	33
2017	38	Cardiovascular	54
2017	38	Cardiovascular	137
2017	38	Cardiovascular	22
2017	38	Cardiovascular	235
2017	38	Cardiovascular	58
2017	38	Cardiovascular	39
2017	38	Cardiovascular	158
2017	38	Cardiovascular	88
2017	38	Cardiovascular	90
2017	38	Cardiovascular	148
2017	39	Cardiovascular	192
2017	39	Cardiovascular	152
2017	39	Cardiovascular	158
2017	39	Cardiovascular	97
2017	39	Cardiovascular	17
2017	39	Cardiovascular	62
2017	39	Cardiovascular	230
2017	39	Cardiovascular	114
2017	39	Cardiovascular	16
2017	39	Cardiovascular	49
2017	39	Cardiovascular	65
2017	39	Cardiovascular	46
2017	39	Cardiovascular	57
2017	39	Cardiovascular	126
2017	39	Cardiovascular	70
2017	39	Cardiovascular	186
2017	39	Cardiovascular	20
2017	39	Cardiovascular	54
2017	39	Cardiovascular	72
2017	39	Cardiovascular	40
2017	39	Cardiovascular	107
2017	39	Cardiovascular	21
2017	40	Cardiovascular	151
2017	40	Cardiovascular	18
2017	40	Cardiovascular	26
2017	40	Cardiovascular	43
2017	40	Cardiovascular	28
2017	40	Cardiovascular	118
2017	40	Cardiovascular	16
2017	40	Cardiovascular	43
2017	40	Cardiovascular	206
2017	40	Cardiovascular	241
2017	40	Cardiovascular	194
2017	40	Cardiovascular	221
2017	40	Cardiovascular	241
2017	40	Cardiovascular	26
2017	40	Cardiovascular	232
2017	40	Cardiovascular	224
2017	40	Cardiovascular	28
2017	40	Cardiovascular	38
2017	40	Cardiovascular	56
2017	40	Cardiovascular	43
2017	40	Cardiovascular	18
2017	40	Cardiovascular	30
2017	40	Cardiovascular	61
2017	40	Cardiovascular	38
2017	40	Cardiovascular	34
2017	40	Cardiovascular	69
2017	40	Cardiovascular	202
2017	40	Cardiovascular	254
2017	41	Cardiovascular	200
2017	41	Cardiovascular	46
2017	41	Cardiovascular	24
2017	41	Cardiovascular	42
2017	41	Cardiovascular	37
2017	41	Cardiovascular	42
2017	41	Cardiovascular	116
2017	41	Cardiovascular	46
2017	41	Cardiovascular	42
2017	41	Cardiovascular	19
2017	41	Cardiovascular	58
2017	41	Cardiovascular	45
2017	41	Cardiovascular	149
2017	41	Cardiovascular	177
2017	41	Cardiovascular	68
2017	41	Cardiovascular	63
2017	41	Cardiovascular	139
2017	41	Cardiovascular	58
2017	41	Cardiovascular	32
2017	41	Cardiovascular	31
2017	41	Cardiovascular	135
2017	41	Cardiovascular	33
2017	41	Cardiovascular	47
2017	41	Cardiovascular	45
2017	41	Cardiovascular	30
2017	41	Cardiovascular	52
2017	41	Cardiovascular	171
2017	42	Cardiovascular	22
2017	42	Cardiovascular	184
2017	42	Cardiovascular	758
2017	42	Cardiovascular	24
2017	42	Cardiovascular	32
2017	42	Cardiovascular	32
2017	42	Cardiovascular	20
2017	42	Cardiovascular	42
2017	42	Cardiovascular	18
2017	42	Cardiovascular	42
2017	42	Cardiovascular	65
2017	42	Cardiovascular	71
2017	42	Cardiovascular	61
2017	42	Cardiovascular	19
2017	42	Cardiovascular	43
2017	43	Cardiovascular	18
2017	43	Cardiovascular	95
2017	43	Cardiovascular	164
2017	43	Cardiovascular	16
2017	43	Cardiovascular	174
2017	43	Cardiovascular	265
2017	43	Cardiovascular	23
2017	43	Cardiovascular	60
2017	43	Cardiovascular	71
2017	43	Cardiovascular	25
2017	43	Cardiovascular	120
2017	43	Cardiovascular	27
2017	43	Cardiovascular	26
2017	43	Cardiovascular	41
2017	43	Cardiovascular	49
2017	43	Cardiovascular	54
2017	43	Cardiovascular	44
2017	43	Cardiovascular	41
2017	43	Cardiovascular	141
2017	43	Cardiovascular	158
2017	43	Cardiovascular	39
2017	43	Cardiovascular	32
2017	43	Cardiovascular	63
2017	44	Cardiovascular	179
2017	44	Cardiovascular	179
2017	44	Cardiovascular	46
2017	44	Cardiovascular	165
2017	44	Cardiovascular	250
2017	44	Cardiovascular	162
2017	44	Cardiovascular	174
2017	44	Cardiovascular	111
2017	44	Cardiovascular	46
2017	44	Cardiovascular	157
2017	44	Cardiovascular	61
2017	44	Cardiovascular	248
2017	44	Cardiovascular	227
2017	44	Cardiovascular	32
2017	44	Cardiovascular	49
2017	44	Cardiovascular	35
2017	44	Cardiovascular	222
2017	44	Cardiovascular	255
2017	44	Cardiovascular	122
2017	44	Cardiovascular	33
2017	44	Cardiovascular	183
2017	44	Cardiovascular	17
2017	44	Cardiovascular	49
2017	44	Cardiovascular	45
2017	44	Cardiovascular	71
2017	44	Cardiovascular	205
2017	44	Cardiovascular	259
2017	44	Cardiovascular	45
2017	44	Cardiovascular	73
2017	44	Cardiovascular	24
2017	44	Cardiovascular	220
2017	44	Cardiovascular	48
2017	44	Cardiovascular	73
2017	44	Cardiovascular	15
2017	44	Cardiovascular	42
2017	45	Cardiovascular	116
2017	45	Cardiovascular	123
2017	45	Cardiovascular	185
2017	45	Cardiovascular	186
2017	45	Cardiovascular	43
2017	45	Cardiovascular	184
2017	45	Cardiovascular	34
2017	45	Cardiovascular	532
2017	45	Cardiovascular	623
2017	45	Cardiovascular	723
2017	45	Cardiovascular	177
2017	45	Cardiovascular	29
2017	45	Cardiovascular	43
2017	45	Cardiovascular	50
2017	45	Cardiovascular	16
2017	45	Cardiovascular	58
2017	45	Cardiovascular	21
2017	45	Cardiovascular	18
2017	45	Cardiovascular	50
2017	45	Cardiovascular	17
2017	45	Cardiovascular	47
2017	45	Cardiovascular	15
2017	45	Cardiovascular	41
2017	45	Cardiovascular	118
2017	45	Cardiovascular	175
2017	45	Cardiovascular	64
2017	45	Cardiovascular	67
2017	45	Cardiovascular	44
2017	45	Cardiovascular	81
2017	45	Cardiovascular	59
2017	46	Cardiovascular	20
2017	46	Cardiovascular	20
2017	46	Cardiovascular	181
2017	46	Cardiovascular	151
2017	46	Cardiovascular	106
2017	46	Cardiovascular	116
2017	46	Cardiovascular	41
2017	46	Cardiovascular	21
2017	46	Cardiovascular	21
2017	46	Cardiovascular	40
2017	46	Cardiovascular	84
2017	46	Cardiovascular	37
2017	46	Cardiovascular	18
2017	46	Cardiovascular	31
2017	46	Cardiovascular	18
2017	46	Cardiovascular	40
2017	46	Cardiovascular	19
2017	46	Cardiovascular	90
2017	46	Cardiovascular	102
2017	46	Cardiovascular	39
2017	46	Cardiovascular	46
2017	46	Cardiovascular	19
2017	46	Cardiovascular	18
2017	46	Cardiovascular	228
2017	46	Cardiovascular	236
2017	46	Cardiovascular	48
2017	47	Cardiovascular	172
2017	47	Cardiovascular	130
2017	47	Cardiovascular	25
2017	47	Cardiovascular	130
2017	47	Cardiovascular	57
2017	47	Cardiovascular	90
2017	47	Cardiovascular	27
2017	47	Cardiovascular	32
2017	47	Cardiovascular	123
2017	47	Cardiovascular	390
2017	47	Cardiovascular	160
2017	47	Cardiovascular	37
2017	47	Cardiovascular	32
2017	47	Cardiovascular	87
2017	47	Cardiovascular	59
2017	47	Cardiovascular	36
2017	47	Cardiovascular	50
2017	47	Cardiovascular	152
2017	47	Cardiovascular	48
2017	47	Cardiovascular	43
2017	47	Cardiovascular	40
2017	47	Cardiovascular	43
2017	47	Cardiovascular	83
2017	47	Cardiovascular	18
2017	47	Cardiovascular	44
2017	47	Cardiovascular	17
2017	47	Cardiovascular	45
2017	47	Cardiovascular	98
2017	47	Cardiovascular	77
2017	47	Cardiovascular	28
2017	47	Cardiovascular	49
2017	48	Cardiovascular	76
2017	48	Cardiovascular	52
2017	48	Cardiovascular	192
2017	48	Cardiovascular	55
2017	48	Cardiovascular	85
2017	48	Cardiovascular	307
2017	48	Cardiovascular	47
2017	48	Cardiovascular	16
2017	48	Cardiovascular	166
2017	48	Cardiovascular	113
2017	48	Cardiovascular	133
2017	48	Cardiovascular	103
2017	48	Cardiovascular	148
2017	48	Cardiovascular	302
2017	48	Cardiovascular	43
2017	48	Cardiovascular	287
2017	48	Cardiovascular	21
2017	48	Cardiovascular	29
2017	48	Cardiovascular	49
2017	48	Cardiovascular	165
2017	48	Cardiovascular	34
2017	48	Cardiovascular	32
2017	48	Cardiovascular	236
2017	48	Cardiovascular	25
2017	48	Cardiovascular	80
2017	48	Cardiovascular	236
2017	48	Cardiovascular	645
2017	48	Cardiovascular	52
2017	48	Cardiovascular	93
2017	48	Cardiovascular	78
2017	48	Cardiovascular	31
2017	48	Cardiovascular	230
2017	48	Cardiovascular	57
2017	49	Cardiovascular	263
2017	49	Cardiovascular	200
2017	49	Cardiovascular	179
2017	49	Cardiovascular	179
2017	49	Cardiovascular	20
2017	49	Cardiovascular	20
2017	49	Cardiovascular	34
2017	49	Cardiovascular	214
2017	49	Cardiovascular	27
2017	49	Cardiovascular	43
2017	49	Cardiovascular	24
2017	49	Cardiovascular	43
2017	49	Cardiovascular	91
2017	49	Cardiovascular	19
2017	49	Cardiovascular	291
2017	49	Cardiovascular	53
2017	49	Cardiovascular	26
2017	49	Cardiovascular	71
2017	49	Cardiovascular	42
2017	49	Cardiovascular	39
2017	49	Cardiovascular	313
2017	49	Cardiovascular	21
2017	49	Cardiovascular	27
2017	50	Cardiovascular	109
2017	50	Cardiovascular	172
2017	50	Cardiovascular	251
2017	50	Cardiovascular	186
2017	50	Cardiovascular	42
2017	50	Cardiovascular	43
2017	50	Cardiovascular	20
2017	50	Cardiovascular	109
2017	50	Cardiovascular	22
2017	50	Cardiovascular	18
2017	50	Cardiovascular	28
2017	50	Cardiovascular	37
2017	50	Cardiovascular	43
2017	50	Cardiovascular	38
2017	50	Cardiovascular	16
2017	50	Cardiovascular	148
2017	50	Cardiovascular	176
2017	50	Cardiovascular	68
2017	50	Cardiovascular	77
2017	50	Cardiovascular	38
2017	50	Cardiovascular	40
2017	50	Cardiovascular	87
2017	50	Cardiovascular	22
2017	50	Cardiovascular	216
2017	51	Cardiovascular	111
2017	51	Cardiovascular	195
2017	51	Cardiovascular	116
2017	51	Cardiovascular	50
2017	51	Cardiovascular	377
2017	51	Cardiovascular	121
2017	51	Cardiovascular	28
2017	51	Cardiovascular	36
2017	51	Cardiovascular	27
2017	51	Cardiovascular	33
2017	51	Cardiovascular	106
2017	51	Cardiovascular	37
2017	51	Cardiovascular	43
2017	51	Cardiovascular	31
2017	51	Cardiovascular	201
2017	51	Cardiovascular	27
2017	51	Cardiovascular	41
2017	51	Cardiovascular	116
2017	51	Cardiovascular	59
2017	51	Cardiovascular	26
2017	51	Cardiovascular	29
2017	51	Cardiovascular	46
2017	51	Cardiovascular	25
2017	51	Cardiovascular	32
2017	51	Cardiovascular	34
2017	51	Cardiovascular	83
2017	51	Cardiovascular	42
2017	52	Cardiovascular	177
2017	52	Cardiovascular	42
2017	52	Cardiovascular	29
2017	52	Cardiovascular	44
2017	52	Cardiovascular	43
2017	52	Cardiovascular	133
2017	52	Cardiovascular	15
2017	52	Cardiovascular	35
2017	52	Cardiovascular	17
2017	52	Cardiovascular	33
2018	1	Cardiovascular	15
2018	1	Cardiovascular	57
2018	1	Cardiovascular	42
2018	1	Cardiovascular	39
2018	1	Cardiovascular	25
2018	1	Cardiovascular	112
2018	1	Cardiovascular	142
2018	1	Cardiovascular	57
2018	1	Cardiovascular	109
2018	1	Cardiovascular	34
2018	1	Cardiovascular	43
2018	2	Cardiovascular	95
2018	2	Cardiovascular	174
2018	2	Cardiovascular	277
2018	2	Cardiovascular	139
2018	2	Cardiovascular	138
2018	2	Cardiovascular	42
2018	2	Cardiovascular	178
2018	2	Cardiovascular	166
2018	2	Cardiovascular	41
2018	2	Cardiovascular	32
2018	2	Cardiovascular	30
2018	2	Cardiovascular	43
2018	2	Cardiovascular	50
2018	2	Cardiovascular	76
2018	2	Cardiovascular	179
2018	2	Cardiovascular	90
2018	2	Cardiovascular	69
2018	2	Cardiovascular	40
2018	2	Cardiovascular	136
2018	2	Cardiovascular	152
2018	2	Cardiovascular	168
2018	2	Cardiovascular	275
2018	2	Cardiovascular	133
2018	2	Cardiovascular	30
2018	2	Cardiovascular	44
2018	2	Cardiovascular	52
2018	2	Cardiovascular	142
2018	2	Cardiovascular	136
2018	2	Cardiovascular	47
2018	2	Cardiovascular	29
2018	2	Cardiovascular	25
2018	2	Cardiovascular	82
2018	2	Cardiovascular	49
2018	3	Cardiovascular	81
2018	3	Cardiovascular	41
2018	3	Cardiovascular	95
2018	3	Cardiovascular	158
2018	3	Cardiovascular	78
2018	3	Cardiovascular	27
2018	3	Cardiovascular	35
2018	3	Cardiovascular	120
2018	3	Cardiovascular	331
2018	3	Cardiovascular	163
2018	3	Cardiovascular	56
2018	3	Cardiovascular	68
2018	3	Cardiovascular	51
2018	3	Cardiovascular	53
2018	3	Cardiovascular	30
2018	3	Cardiovascular	298
2018	3	Cardiovascular	302
2018	3	Cardiovascular	29
2018	3	Cardiovascular	74
2018	3	Cardiovascular	326
2018	3	Cardiovascular	71
2018	3	Cardiovascular	57
2018	3	Cardiovascular	54
2018	3	Cardiovascular	80
2018	3	Cardiovascular	72
2018	3	Cardiovascular	190
2018	3	Cardiovascular	35
2018	3	Cardiovascular	29
2018	3	Cardiovascular	220
2018	3	Cardiovascular	23
2018	3	Cardiovascular	67
2018	3	Cardiovascular	32
2018	4	Cardiovascular	227
2018	4	Cardiovascular	255
2018	4	Cardiovascular	67
2018	4	Cardiovascular	155
2018	4	Cardiovascular	36
2018	4	Cardiovascular	118
2018	4	Cardiovascular	162
2018	4	Cardiovascular	38
2018	4	Cardiovascular	59
2018	4	Cardiovascular	16
2018	4	Cardiovascular	85
2018	4	Cardiovascular	41
2018	4	Cardiovascular	36
2018	4	Cardiovascular	32
2018	4	Cardiovascular	36
2018	4	Cardiovascular	71
2018	4	Cardiovascular	58
2018	4	Cardiovascular	46
2018	4	Cardiovascular	56
2018	4	Cardiovascular	159
2018	4	Cardiovascular	23
2018	4	Cardiovascular	35
2018	4	Cardiovascular	33
2018	4	Cardiovascular	57
2018	4	Cardiovascular	93
2018	4	Cardiovascular	137
2018	4	Cardiovascular	107
2018	4	Cardiovascular	31
2018	4	Cardiovascular	104
2018	4	Cardiovascular	32
2018	4	Cardiovascular	59
2018	4	Cardiovascular	167
2018	4	Cardiovascular	128
2018	5	Cardiovascular	251
2018	5	Cardiovascular	312
2018	5	Cardiovascular	200
2018	5	Cardiovascular	79
2018	5	Cardiovascular	187
2018	5	Cardiovascular	45
2018	5	Cardiovascular	260
2018	5	Cardiovascular	263
2018	5	Cardiovascular	196
2018	5	Cardiovascular	49
2018	5	Cardiovascular	49
2018	5	Cardiovascular	63
2018	5	Cardiovascular	34
2018	5	Cardiovascular	162
2018	5	Cardiovascular	33
2018	5	Cardiovascular	70
2018	5	Cardiovascular	228
2018	5	Cardiovascular	34
2018	5	Cardiovascular	72
2018	5	Cardiovascular	103
2018	5	Cardiovascular	18
2018	5	Cardiovascular	42
2018	5	Cardiovascular	62
2018	5	Cardiovascular	41
2018	5	Cardiovascular	57
2018	5	Cardiovascular	33
2018	5	Cardiovascular	157
2018	5	Cardiovascular	17
2018	5	Cardiovascular	137
2018	5	Cardiovascular	74
2018	5	Cardiovascular	44
2018	5	Cardiovascular	77
2018	5	Cardiovascular	70
2018	5	Cardiovascular	25
2018	5	Cardiovascular	31
2018	5	Cardiovascular	30
2018	5	Cardiovascular	31
2018	5	Cardiovascular	70
2018	5	Cardiovascular	136
2018	6	Cardiovascular	221
2018	6	Cardiovascular	88
2018	6	Cardiovascular	193
2018	6	Cardiovascular	90
2018	6	Cardiovascular	15
2018	6	Cardiovascular	80
2018	6	Cardiovascular	19
2018	6	Cardiovascular	28
2018	6	Cardiovascular	518
2018	6	Cardiovascular	247
2018	6	Cardiovascular	518
2018	6	Cardiovascular	23
2018	6	Cardiovascular	36
2018	6	Cardiovascular	25
2018	6	Cardiovascular	29
2018	6	Cardiovascular	135
2018	6	Cardiovascular	293
2018	6	Cardiovascular	22
2018	6	Cardiovascular	55
2018	6	Cardiovascular	70
2018	6	Cardiovascular	125
2018	6	Cardiovascular	56
2018	6	Cardiovascular	277
2018	6	Cardiovascular	283
2018	6	Cardiovascular	67
2018	6	Cardiovascular	49
2018	6	Cardiovascular	29
2018	6	Cardiovascular	89
2018	6	Cardiovascular	47
2018	6	Cardiovascular	20
2018	6	Cardiovascular	57
2018	6	Cardiovascular	45
2018	6	Cardiovascular	75
2018	6	Cardiovascular	21
2018	6	Cardiovascular	316
2018	6	Cardiovascular	93
2018	6	Cardiovascular	78
2018	6	Cardiovascular	16
2018	6	Cardiovascular	79
2018	6	Cardiovascular	106
2018	7	Cardiovascular	165
2018	7	Cardiovascular	257
2018	7	Cardiovascular	102
2018	7	Cardiovascular	158
2018	7	Cardiovascular	125
2018	7	Cardiovascular	125
2018	7	Cardiovascular	258
2018	7	Cardiovascular	163
2018	7	Cardiovascular	34
2018	7	Cardiovascular	165
2018	7	Cardiovascular	301
2018	7	Cardiovascular	191
2018	7	Cardiovascular	175
2018	7	Cardiovascular	205
2018	7	Cardiovascular	56
2018	7	Cardiovascular	62
2018	7	Cardiovascular	30
2018	7	Cardiovascular	73
2018	7	Cardiovascular	128
2018	7	Cardiovascular	284
2018	7	Cardiovascular	38
2018	7	Cardiovascular	63
2018	7	Cardiovascular	100
2018	7	Cardiovascular	115
2018	7	Cardiovascular	19
2018	7	Cardiovascular	56
2018	7	Cardiovascular	63
2018	7	Cardiovascular	49
2018	7	Cardiovascular	129
2018	7	Cardiovascular	163
2018	7	Cardiovascular	56
2018	7	Cardiovascular	60
2018	7	Cardiovascular	84
2018	7	Cardiovascular	62
2018	7	Cardiovascular	41
2018	7	Cardiovascular	26
2018	7	Cardiovascular	705
2018	8	Cardiovascular	87
2018	8	Cardiovascular	165
2018	8	Cardiovascular	94
2018	8	Cardiovascular	24
2018	8	Cardiovascular	141
2018	8	Cardiovascular	76
2018	8	Cardiovascular	20
2018	8	Cardiovascular	39
2018	8	Cardiovascular	23
2018	8	Cardiovascular	25
2018	8	Cardiovascular	25
2018	8	Cardiovascular	52
2018	8	Cardiovascular	161
2018	8	Cardiovascular	180
2018	8	Cardiovascular	61
2018	8	Cardiovascular	30
2018	8	Cardiovascular	35
2018	8	Cardiovascular	146
2018	8	Cardiovascular	167
2018	8	Cardiovascular	249
2018	8	Cardiovascular	326
2018	8	Cardiovascular	22
2018	8	Cardiovascular	49
2018	8	Cardiovascular	151
2018	8	Cardiovascular	331
2018	8	Cardiovascular	48
2018	8	Cardiovascular	51
2018	8	Cardiovascular	70
2018	8	Cardiovascular	46
2018	8	Cardiovascular	112
2018	8	Cardiovascular	32
2018	8	Cardiovascular	16
2018	8	Cardiovascular	342
2018	8	Cardiovascular	362
2018	9	Cardiovascular	90
2018	9	Cardiovascular	107
2018	9	Cardiovascular	24
2018	9	Cardiovascular	71
2018	9	Cardiovascular	25
2018	9	Cardiovascular	36
2018	9	Cardiovascular	54
2018	9	Cardiovascular	91
2018	9	Cardiovascular	56
2018	9	Cardiovascular	52
2018	9	Cardiovascular	72
2018	9	Cardiovascular	118
2018	9	Cardiovascular	28
2018	10	Cardiovascular	160
2018	10	Cardiovascular	185
2018	10	Cardiovascular	179
2018	10	Cardiovascular	221
2018	10	Cardiovascular	35
2018	10	Cardiovascular	20
2018	10	Cardiovascular	141
2018	10	Cardiovascular	307
2018	10	Cardiovascular	55
2018	10	Cardiovascular	25
2018	10	Cardiovascular	76
2018	10	Cardiovascular	15
2018	10	Cardiovascular	102
2018	10	Cardiovascular	36
2018	10	Cardiovascular	49
2018	10	Cardiovascular	60
2018	10	Cardiovascular	59
2018	10	Cardiovascular	99
2018	10	Cardiovascular	87
2018	10	Cardiovascular	94
2018	10	Cardiovascular	58
2018	10	Cardiovascular	25
2018	10	Cardiovascular	20
2018	10	Cardiovascular	256
2018	10	Cardiovascular	29
2018	10	Cardiovascular	29
2018	10	Cardiovascular	15
2018	10	Cardiovascular	21
2018	11	Cardiovascular	102
2018	11	Cardiovascular	242
2018	11	Cardiovascular	185
2018	11	Cardiovascular	167
2018	11	Cardiovascular	111
2018	11	Cardiovascular	20
2018	11	Cardiovascular	180
2018	11	Cardiovascular	308
2018	11	Cardiovascular	332
2018	11	Cardiovascular	54
2018	11	Cardiovascular	52
2018	11	Cardiovascular	19
2018	11	Cardiovascular	60
2018	11	Cardiovascular	25
2018	11	Cardiovascular	91
2018	11	Cardiovascular	155
2018	11	Cardiovascular	84
2018	11	Cardiovascular	133
2018	11	Cardiovascular	105
2018	11	Cardiovascular	61
2018	11	Cardiovascular	64
2018	11	Cardiovascular	57
2018	11	Cardiovascular	238
2018	11	Cardiovascular	42
2018	11	Cardiovascular	56
2018	11	Cardiovascular	323
2018	11	Cardiovascular	89
2018	11	Cardiovascular	399
2018	11	Cardiovascular	58
2018	11	Cardiovascular	63
2018	11	Cardiovascular	56
2018	11	Cardiovascular	130
2018	11	Cardiovascular	60
2018	11	Cardiovascular	35
2018	11	Cardiovascular	33
2018	11	Cardiovascular	105
2018	11	Cardiovascular	172
2018	12	Cardiovascular	174
2018	12	Cardiovascular	160
2018	12	Cardiovascular	185
2018	12	Cardiovascular	165
2018	12	Cardiovascular	18
2018	12	Cardiovascular	29
2018	12	Cardiovascular	43
2018	12	Cardiovascular	166
2018	12	Cardiovascular	67
2018	12	Cardiovascular	15
2018	12	Cardiovascular	302
2018	12	Cardiovascular	79
2018	12	Cardiovascular	40
2018	12	Cardiovascular	54
2018	12	Cardiovascular	39
2018	12	Cardiovascular	68
2018	12	Cardiovascular	34
2018	12	Cardiovascular	48
2018	12	Cardiovascular	290
2018	12	Cardiovascular	201
2018	12	Cardiovascular	175
2018	12	Cardiovascular	63
2018	12	Cardiovascular	32
2018	12	Cardiovascular	35
2018	12	Cardiovascular	57
2018	12	Cardiovascular	273
2018	12	Cardiovascular	22
2018	12	Cardiovascular	51
2018	12	Cardiovascular	319
2018	12	Cardiovascular	29
2018	12	Cardiovascular	166
2018	12	Cardiovascular	276
2018	12	Cardiovascular	92
2018	12	Cardiovascular	52
2018	12	Cardiovascular	185
2018	12	Cardiovascular	50
2018	13	Cardiovascular	167
2018	13	Cardiovascular	158
2018	13	Cardiovascular	70
2018	13	Cardiovascular	76
2018	13	Cardiovascular	76
2018	13	Cardiovascular	28
2018	13	Cardiovascular	76
2018	13	Cardiovascular	15
2018	13	Cardiovascular	63
2018	13	Cardiovascular	69
2018	13	Cardiovascular	66
2018	13	Cardiovascular	20
2018	13	Cardiovascular	68
2018	13	Cardiovascular	87
2018	13	Cardiovascular	42
2018	13	Cardiovascular	42
2018	13	Cardiovascular	20
2018	13	Cardiovascular	35
2018	14	Cardiovascular	22
2018	14	Cardiovascular	46
2018	14	Cardiovascular	62
2018	14	Cardiovascular	53
2018	14	Cardiovascular	16
2018	14	Cardiovascular	35
2018	14	Cardiovascular	54
2018	14	Cardiovascular	366
2018	14	Cardiovascular	58
2018	14	Cardiovascular	45
2018	14	Cardiovascular	147
2018	14	Cardiovascular	82
2018	14	Cardiovascular	380
2018	14	Cardiovascular	116
2018	14	Cardiovascular	155
2018	14	Cardiovascular	22
2018	14	Cardiovascular	20
2018	14	Cardiovascular	42
2018	14	Cardiovascular	140
2018	14	Cardiovascular	309
2018	15	Cardiovascular	80
2018	15	Cardiovascular	180
2018	15	Cardiovascular	181
2018	15	Cardiovascular	129
2018	15	Cardiovascular	128
2018	15	Cardiovascular	27
2018	15	Cardiovascular	40
2018	15	Cardiovascular	137
2018	15	Cardiovascular	175
2018	15	Cardiovascular	24
2018	15	Cardiovascular	34
2018	15	Cardiovascular	22
2018	15	Cardiovascular	28
2018	15	Cardiovascular	116
2018	15	Cardiovascular	198
2018	15	Cardiovascular	22
2018	15	Cardiovascular	46
2018	15	Cardiovascular	53
2018	15	Cardiovascular	60
2018	15	Cardiovascular	74
2018	15	Cardiovascular	75
2018	15	Cardiovascular	322
2018	15	Cardiovascular	59
2018	15	Cardiovascular	91
2018	15	Cardiovascular	67
2018	15	Cardiovascular	29
2018	15	Cardiovascular	21
2018	15	Cardiovascular	70
2018	15	Cardiovascular	56
2018	15	Cardiovascular	78
2018	15	Cardiovascular	166
2018	15	Cardiovascular	144
2018	15	Cardiovascular	22
2018	15	Cardiovascular	43
2018	15	Cardiovascular	22
2018	15	Cardiovascular	100
2018	15	Cardiovascular	140
2018	16	Cardiovascular	66
2018	16	Cardiovascular	179
2018	16	Cardiovascular	87
2018	16	Cardiovascular	70
2018	16	Cardiovascular	542
2018	16	Cardiovascular	49
2018	16	Cardiovascular	73
2018	16	Cardiovascular	24
2018	16	Cardiovascular	63
2018	16	Cardiovascular	212
2018	16	Cardiovascular	144
2018	16	Cardiovascular	62
2018	16	Cardiovascular	52
2018	16	Cardiovascular	96
2018	16	Cardiovascular	20
2018	16	Cardiovascular	45
2018	16	Cardiovascular	29
2018	16	Cardiovascular	82
2018	16	Cardiovascular	48
2018	16	Cardiovascular	312
2018	16	Cardiovascular	163
2018	16	Cardiovascular	203
2018	16	Cardiovascular	70
2018	16	Cardiovascular	26
2018	16	Cardiovascular	155
2018	16	Cardiovascular	41
2018	16	Cardiovascular	320
2018	16	Cardiovascular	66
2018	16	Cardiovascular	54
2018	16	Cardiovascular	32
2018	16	Cardiovascular	28
2018	16	Cardiovascular	62
2018	17	Cardiovascular	153
2018	17	Cardiovascular	230
2018	17	Cardiovascular	146
2018	17	Cardiovascular	206
2018	17	Cardiovascular	34
2018	17	Cardiovascular	62
2018	17	Cardiovascular	69
2018	17	Cardiovascular	69
2018	17	Cardiovascular	36
2018	17	Cardiovascular	283
2018	17	Cardiovascular	327
2018	17	Cardiovascular	40
2018	17	Cardiovascular	185
2018	17	Cardiovascular	372
2018	17	Cardiovascular	261
2018	17	Cardiovascular	275
2018	17	Cardiovascular	233
2018	17	Cardiovascular	238
2018	17	Cardiovascular	151
2018	17	Cardiovascular	16
2018	17	Cardiovascular	70
2018	17	Cardiovascular	52
2018	17	Cardiovascular	125
2018	17	Cardiovascular	248
2018	17	Cardiovascular	45
2018	17	Cardiovascular	51
2018	17	Cardiovascular	43
2018	17	Cardiovascular	28
2018	17	Cardiovascular	41
2018	17	Cardiovascular	39
2018	17	Cardiovascular	28
2018	17	Cardiovascular	51
2018	17	Cardiovascular	153
2018	17	Cardiovascular	152
2018	17	Cardiovascular	150
2018	17	Cardiovascular	22
2018	17	Cardiovascular	28
2018	18	Cardiovascular	172
2018	18	Cardiovascular	144
2018	18	Cardiovascular	193
2018	18	Cardiovascular	171
2018	18	Cardiovascular	50
2018	18	Cardiovascular	138
2018	18	Cardiovascular	171
2018	18	Cardiovascular	62
2018	18	Cardiovascular	52
2018	18	Cardiovascular	35
2018	18	Cardiovascular	99
2018	18	Cardiovascular	177
2018	18	Cardiovascular	119
2018	18	Cardiovascular	38
2018	18	Cardiovascular	41
2018	18	Cardiovascular	158
2018	18	Cardiovascular	71
2018	18	Cardiovascular	155
2018	18	Cardiovascular	24
2018	18	Cardiovascular	74
2018	18	Cardiovascular	29
2018	18	Cardiovascular	29
2018	18	Cardiovascular	231
2018	18	Cardiovascular	177
2018	18	Cardiovascular	27
2018	19	Cardiovascular	123
2018	19	Cardiovascular	179
2018	19	Cardiovascular	174
2018	19	Cardiovascular	179
2018	19	Cardiovascular	160
2018	19	Cardiovascular	104
2018	19	Cardiovascular	97
2018	19	Cardiovascular	48
2018	19	Cardiovascular	26
2018	19	Cardiovascular	35
2018	19	Cardiovascular	112
2018	19	Cardiovascular	71
2018	19	Cardiovascular	85
2018	19	Cardiovascular	75
2018	19	Cardiovascular	82
2018	19	Cardiovascular	31
2018	19	Cardiovascular	83
2018	19	Cardiovascular	52
2018	19	Cardiovascular	77
2018	19	Cardiovascular	27
2018	19	Cardiovascular	24
2018	19	Cardiovascular	455
2018	19	Cardiovascular	26
2018	19	Cardiovascular	118
2018	19	Cardiovascular	60
2018	19	Cardiovascular	83
2018	19	Cardiovascular	55
2018	20	Cardiovascular	123
2018	20	Cardiovascular	153
2018	20	Cardiovascular	151
2018	20	Cardiovascular	165
2018	20	Cardiovascular	28
2018	20	Cardiovascular	153
2018	20	Cardiovascular	160
2018	20	Cardiovascular	146
2018	20	Cardiovascular	27
2018	20	Cardiovascular	53
2018	20	Cardiovascular	55
2018	20	Cardiovascular	21
2018	20	Cardiovascular	133
2018	20	Cardiovascular	245
2018	20	Cardiovascular	112
2018	20	Cardiovascular	210
2018	20	Cardiovascular	32
2018	20	Cardiovascular	33
2018	20	Cardiovascular	21
2018	20	Cardiovascular	33
2018	20	Cardiovascular	59
2018	20	Cardiovascular	84
2018	20	Cardiovascular	81
2018	20	Cardiovascular	53
2018	20	Cardiovascular	126
2018	20	Cardiovascular	164
2018	20	Cardiovascular	16
2018	20	Cardiovascular	50
2018	20	Cardiovascular	83
2018	20	Cardiovascular	83
2018	20	Cardiovascular	306
2018	20	Cardiovascular	153
2018	20	Cardiovascular	97
2018	20	Cardiovascular	161
2018	20	Cardiovascular	27
2018	20	Cardiovascular	171
2018	20	Cardiovascular	59
2018	20	Cardiovascular	31
2018	20	Cardiovascular	21
2018	21	Cardiovascular	151
2018	21	Cardiovascular	195
2018	21	Cardiovascular	174
2018	21	Cardiovascular	142
2018	21	Cardiovascular	91
2018	21	Cardiovascular	64
2018	21	Cardiovascular	114
2018	21	Cardiovascular	20
2018	21	Cardiovascular	132
2018	21	Cardiovascular	21
2018	21	Cardiovascular	24
2018	21	Cardiovascular	27
2018	21	Cardiovascular	33
2018	21	Cardiovascular	76
2018	21	Cardiovascular	90
2018	21	Cardiovascular	86
2018	21	Cardiovascular	71
2018	21	Cardiovascular	76
2018	21	Cardiovascular	154
2018	21	Cardiovascular	51
2018	21	Cardiovascular	55
2018	21	Cardiovascular	85
2018	21	Cardiovascular	88
2018	21	Cardiovascular	85
2018	21	Cardiovascular	21
2018	21	Cardiovascular	94
2018	21	Cardiovascular	88
2018	21	Cardiovascular	41
2018	21	Cardiovascular	64
2018	21	Cardiovascular	182
2018	21	Cardiovascular	154
2018	21	Cardiovascular	162
2018	21	Cardiovascular	85
2018	21	Cardiovascular	177
2018	21	Cardiovascular	23
2018	21	Cardiovascular	47
2018	21	Cardiovascular	73
2018	21	Cardiovascular	113
2018	21	Cardiovascular	42
2018	21	Cardiovascular	173
2018	21	Cardiovascular	85
2018	21	Cardiovascular	80
2018	21	Cardiovascular	138
2018	22	Cardiovascular	74
2018	22	Cardiovascular	207
2018	22	Cardiovascular	188
2018	22	Cardiovascular	123
2018	22	Cardiovascular	43
2018	22	Cardiovascular	26
2018	22	Cardiovascular	48
2018	22	Cardiovascular	121
2018	22	Cardiovascular	118
2018	22	Cardiovascular	223
2018	22	Cardiovascular	118
2018	22	Cardiovascular	84
2018	22	Cardiovascular	160
2018	22	Cardiovascular	34
2018	22	Cardiovascular	92
2018	22	Cardiovascular	203
2018	22	Cardiovascular	1011
2018	22	Cardiovascular	69
2018	22	Cardiovascular	82
2018	22	Cardiovascular	38
2018	22	Cardiovascular	143
2018	22	Cardiovascular	243
2018	22	Cardiovascular	80
2018	22	Cardiovascular	81
2018	22	Cardiovascular	70
2018	22	Cardiovascular	15
2018	22	Cardiovascular	42
2018	22	Cardiovascular	22
2018	22	Cardiovascular	21
2018	22	Cardiovascular	98
2018	23	Cardiovascular	214
2018	23	Cardiovascular	151
2018	23	Cardiovascular	340
2018	23	Cardiovascular	35
2018	23	Cardiovascular	69
2018	23	Cardiovascular	30
2018	23	Cardiovascular	21
2018	23	Cardiovascular	119
2018	23	Cardiovascular	37
2018	23	Cardiovascular	51
2018	23	Cardiovascular	82
2018	23	Cardiovascular	24
2018	23	Cardiovascular	46
2018	23	Cardiovascular	168
2018	23	Cardiovascular	145
2018	23	Cardiovascular	182
2018	23	Cardiovascular	81
2018	23	Cardiovascular	42
2018	23	Cardiovascular	35
2018	23	Cardiovascular	21
2018	23	Cardiovascular	30
2018	23	Cardiovascular	34
2018	23	Cardiovascular	28
2018	23	Cardiovascular	44
2018	23	Cardiovascular	80
2018	23	Cardiovascular	44
2018	23	Cardiovascular	42
2018	23	Cardiovascular	17
2018	23	Cardiovascular	74
2018	23	Cardiovascular	88
2018	23	Cardiovascular	126
2018	23	Cardiovascular	142
2018	23	Cardiovascular	54
2018	23	Cardiovascular	27
2018	23	Cardiovascular	15
2018	23	Cardiovascular	57
2018	23	Cardiovascular	52
2018	23	Cardiovascular	151
2018	23	Cardiovascular	213
2018	23	Cardiovascular	90
2018	23	Cardiovascular	35
2018	23	Cardiovascular	92
2018	23	Cardiovascular	70
2018	23	Cardiovascular	78
2018	24	Cardiovascular	38
2018	24	Cardiovascular	172
2018	24	Cardiovascular	146
2018	24	Cardiovascular	27
2018	24	Cardiovascular	27
2018	24	Cardiovascular	155
2018	24	Cardiovascular	16
2018	24	Cardiovascular	62
2018	24	Cardiovascular	89
2018	24	Cardiovascular	23
2018	24	Cardiovascular	33
2018	24	Cardiovascular	29
2018	24	Cardiovascular	23
2018	24	Cardiovascular	154
2018	24	Cardiovascular	92
2018	24	Cardiovascular	120
2018	24	Cardiovascular	63
2018	24	Cardiovascular	55
2018	24	Cardiovascular	71
2018	24	Cardiovascular	15
2018	24	Cardiovascular	144
2018	24	Cardiovascular	50
2018	24	Cardiovascular	145
2018	24	Cardiovascular	86
2018	24	Cardiovascular	30
2018	24	Cardiovascular	121
2018	24	Cardiovascular	57
2018	24	Cardiovascular	132
2018	24	Cardiovascular	279
2018	24	Cardiovascular	25
2018	24	Cardiovascular	35
2018	24	Cardiovascular	36
2018	24	Cardiovascular	15
2018	24	Cardiovascular	81
2018	24	Cardiovascular	63
2018	24	Cardiovascular	113
2018	24	Cardiovascular	136
2018	24	Cardiovascular	27
2018	24	Cardiovascular	35
2018	24	Cardiovascular	147
2018	24	Cardiovascular	147
2018	24	Cardiovascular	57
2018	25	Cardiovascular	228
2018	25	Cardiovascular	235
2018	25	Cardiovascular	237
2018	25	Cardiovascular	83
2018	25	Cardiovascular	35
2018	25	Cardiovascular	18
2018	25	Cardiovascular	31
2018	25	Cardiovascular	35
2018	25	Cardiovascular	83
2018	25	Cardiovascular	72
2018	25	Cardiovascular	85
2018	25	Cardiovascular	82
2018	25	Cardiovascular	28
2018	25	Cardiovascular	16
2018	25	Cardiovascular	62
2018	25	Cardiovascular	105
2018	25	Cardiovascular	119
2018	25	Cardiovascular	33
2018	25	Cardiovascular	33
2018	25	Cardiovascular	15
2018	26	Cardiovascular	28
2018	26	Cardiovascular	316
2018	26	Cardiovascular	106
2018	26	Cardiovascular	113
2018	26	Cardiovascular	161
2018	26	Cardiovascular	97
2018	26	Cardiovascular	23
2018	26	Cardiovascular	20
2018	26	Cardiovascular	62
2018	26	Cardiovascular	18
2018	26	Cardiovascular	38
2018	26	Cardiovascular	83
2018	26	Cardiovascular	42
2018	26	Cardiovascular	40
2018	26	Cardiovascular	54
2018	26	Cardiovascular	19
2018	26	Cardiovascular	35
2018	27	Cardiovascular	110
2018	27	Cardiovascular	70
2018	27	Cardiovascular	22
2018	27	Cardiovascular	20
2018	27	Cardiovascular	155
2018	27	Cardiovascular	31
2018	27	Cardiovascular	92
2018	27	Cardiovascular	43
2018	27	Cardiovascular	87
2018	27	Cardiovascular	18
2018	27	Cardiovascular	79
2018	27	Cardiovascular	105
2018	27	Cardiovascular	38
2018	27	Cardiovascular	18
2018	27	Cardiovascular	71
2018	27	Cardiovascular	84
2018	27	Cardiovascular	15
[truncated: 86,694 more rows]
