# Supplementary material for: The impact of the COVID-19 pandemic on waiting times for elective surgery patients: A multicenter study
Source: PLoS One. 2021 Jul 6;16(7):e0253875. doi: 10.1371/journal.pone.0253875 (PMC8259989; doi:10.1371/journal.pone.0253875)
Supplement: S2 File — Point estimates extracted from Fig 1. (XLSX) [file pone.0253875.s002.xlsx]

## Sheet: Sheet 1
year	week	waiting_time	95%CI_lo	95%CI_hi
2017-2019	1	74.5912	70.0006	79.1818
2017-2019	2	90.5618	85.7361	95.3875
2017-2019	3	87.7753	84.0383	91.5122
2017-2019	4	86.6838	82.2759	91.0916
2017-2019	5	86.1511	81.7311	90.5712
2017-2019	6	84.7329	80.699	88.7667
2017-2019	7	85.8673	81.6679	90.0667
2017-2019	8	80.0827	76.205	83.9604
2017-2019	9	79.103	73.89	84.3159
2017-2019	10	86.8343	82.2672	91.4013
2017-2019	11	87.2146	80.8105	93.6186
2017-2019	12	85.3325	80.7082	89.9567
2017-2019	13	80.1375	75.8217	84.4534
2017-2019	14	79.3512	75.5857	83.1166
2017-2019	15	81.2495	76.3675	86.1315
2017-2019	16	81.5758	77.3082	85.8435
2017-2019	17	83.8782	79.9065	87.8499
2017-2019	18	85.8481	80.9132	90.783
2017-2019	19	78.9195	75.3521	82.4869
2017-2019	20	84.8248	80.6043	89.0454
2017-2019	21	82.4	78.1244	86.6756
2017-2019	22	83.0665	76.7265	89.4064
2017-2019	23	79.5604	75.9835	83.1372
2017-2019	24	78.6718	74.3486	82.995
2017-2019	25	75.6247	70.3787	80.8708
2017-2019	26	67.5101	61.8777	73.1424
2017-2019	27	61.3303	56.7231	65.9376
2017-2019	28	59.6853	54.2352	65.1355
2017-2019	29	67.1581	61.4091	72.9071
2017-2019	30	68.4179	62.9955	73.8403
2017-2019	31	68.1596	63.2393	73.08
2017-2019	32	79.5318	74.563	84.5006
2017-2019	33	98.0691	93.6597	102.479
2017-2019	34	101.26	97.3926	105.128
2017-2019	35	100.736	96.4494	105.022
2017-2019	36	99.3856	94.6293	104.142
2017-2019	37	98.1418	93.6497	102.634
2017-2019	38	97.5367	93.1243	101.949
2017-2019	39	96.9993	92.0928	101.906
2017-2019	40	94.7164	89.9353	99.4975
2017-2019	41	90.1906	85.316	95.0652
2017-2019	42	86.501	80.3646	92.6374
2017-2019	43	91.7391	87.0228	96.4554
2017-2019	44	87.0679	82.842	91.2938
2017-2019	45	87.7861	83.2411	92.3312
2017-2019	46	85.6844	79.3648	92.0041
2017-2019	47	90.3493	85.7143	94.9843
2017-2019	48	87.712	83.2422	92.1819
2017-2019	49	84.7961	79.3016	90.2907
2017-2019	50	79.1973	74.8976	83.4971
2017-2019	51	79.3659	73.9574	84.7745
2017-2019	52	51.6329	39.9767	63.2892
2020	1	69.5552	62.2085	76.9018
2020	2	86.5369	80.6025	92.4713
2020	3	92.3963	84.3962	100.396
2020	4	91.5714	84.8796	98.2632
2020	5	85.6576	77.9971	93.3182
2020	6	81.1792	75.491	86.8674
2020	7	84.9663	77.2998	92.6328
2020	8	68.42	59.8296	77.0104
2020	9	83.3002	76.2975	90.3028
2020	10	83.2413	76.3823	90.1003
2020	11	73.2412	66.1603	80.3221
2020	12	47.5543	40.365	54.7437
2020	13	61.0231	47.8598	74.1865
2020	14	62.88	53.3674	72.3926
2020	15	56.7968	49.1552	64.4383
2020	16	73.1442	65.3448	80.9436
2020	17	75.2321	68.9859	81.4784
2020	18	88.6356	81.0991	96.1721
2020	19	92.9266	85.6893	100.164
2020	20	98.5439	88.5901	108.498
2020	21	89.2768	83.3323	95.2213
2020	22	100.677	93.8862	107.467
2020	23	102.449	95.2122	109.686
2020	24	99.7085	91.72	107.697
2020	25	80.6077	73.0737	88.1417
2020	26	72.1073	64.4399	79.7747
2020	27	91.1385	75.9536	106.323
2020	28	89.7165	79.1215	100.311
2020	29	85.4959	75.1953	95.7965
2020	30	86.2787	76.3909	96.1664
2020	31	94.2171	84.8119	103.622
2020	32	93.536	86.6954	100.377
2020	33	116.418	108.747	124.09
2020	34	116.382	107.995	124.769
2020	35	116.344	108.604	124.083
2020	36	118.32	110.315	126.324
2020	37	118.029	109.257	126.801
2020	38	119.813	111.34	128.287
2020	39	108.12	99.4031	116.837
2020	40	103.462	95.9233	111.001
2020	41	77.7675	68.4777	87.0574
2020	42	104.863	96.1562	113.569
2020	43	101.607	93.772	109.441
2020	44	92.3235	84.2928	100.354
2020	45	93.5267	84.8341	102.219
2020	46	98.4896	89.8615	107.118
2020	47	92.1892	84.4355	99.9429
2020	48	84.8179	78.1649	91.4708
2020	49	83.5733	76.7764	90.3702
2020	50	77.2588	70.1454	84.3721
2020	51	80.8393	66.568	95.1106
2020	52	54.7135	48.3828	61.0443
