# Supplementary material for: The impact of the COVID-19 pandemic on waiting times for elective surgery patients: A multicenter study
Source: PLoS One. 2021 Jul 6;16(7):e0253875. doi: 10.1371/journal.pone.0253875 (PMC8259989; doi:10.1371/journal.pone.0253875)
Supplement: S3 File — Point estimates extracted from Fig 2. (XLSX) [file pone.0253875.s003.xlsx]

## Sheet: Sheet 1
ref	week	total_operations	population	incidence	95%CI_lo	95%CI_hi
2020	1	290	888239	32.6489	28.999	36.6311
2020	2	542	888239	61.0196	55.99	66.3798
2020	3	535	888239	60.2315	55.2352	65.5585
2020	4	518	888239	58.3176	53.403	63.5629
2020	5	517	888239	58.2051	53.2953	63.4455
2020	6	558	888239	62.8209	57.716	68.2564
2020	7	534	888239	60.119	55.1274	65.4411
2020	8	200	888239	22.5165	19.5039	25.8626
2020	9	613	888239	69.013	63.6571	74.6991
2020	10	634	888239	71.3772	65.9286	77.156
2020	11	369	888239	41.5429	37.4118	46.0055
2020	12	184	888239	20.7151	17.83	23.9342
2020	13	173	888239	19.4767	16.6825	22.6051
2020	14	150	888239	16.8873	14.293	19.8164
2020	15	187	888239	21.0529	18.1435	24.2962
2020	16	326	888239	36.7018	32.8254	40.9101
2020	17	280	888239	31.523	27.9385	35.44
2020	18	472	888239	53.1389	48.4525	58.1561
2020	19	436	888239	49.0859	44.586	53.9169
2020	20	342	888239	38.5032	34.5301	42.8079
2020	21	513	888239	57.7547	52.8644	62.9757
2020	22	532	888239	59.8938	54.9118	65.2064
2020	23	539	888239	60.6819	55.6665	66.0278
2020	24	422	888239	47.5097	43.0844	52.2662
2020	25	339	888239	38.1654	34.2103	42.4523
2020	26	289	888239	32.5363	28.8929	36.512
2020	27	260	888239	29.2714	25.8212	33.0542
2020	28	261	888239	29.384	25.927	33.1736
2020	29	244	888239	27.4701	24.1311	31.1419
2020	30	244	888239	27.4701	24.1311	31.1419
2020	31	281	888239	31.6356	28.0445	35.5591
2020	32	431	888239	48.523	44.0496	53.3275
2020	33	595	888239	66.9865	61.7115	72.5918
2020	34	608	888239	68.45	63.1166	74.1138
2020	35	585	888239	65.8607	60.6311	71.4206
2020	36	608	888239	68.45	63.0085	73.9968
2020	37	578	888239	65.0726	59.767	70.4834
2020	38	585	888239	65.8607	60.5231	71.3035
2020	39	559	888239	62.9335	57.716	68.2564
2020	40	568	888239	63.9468	58.6874	69.3114
2020	41	272	888239	30.6224	26.9851	34.367
2020	42	627	888239	70.5891	65.0631	76.2202
2020	43	611	888239	68.7878	63.3328	74.3479
2020	44	610	888239	68.6752	63.2247	74.2309
2020	45	618	888239	69.5759	64.0897	75.1672
2020	46	626	888239	70.4765	64.9549	76.1032
2020	47	593	888239	66.7613	61.3873	72.2405
2020	48	605	888239	68.1123	62.6842	73.6456
2020	49	608	888239	68.45	63.0085	73.9968
2020	50	542	888239	61.0196	55.8821	66.2625
2020	51	112	888239	12.6092	10.3824	15.1722
2020	52	192	888239	21.6158	18.6663	24.8991
2017-2019	0	143	886946	5.37425	4.52952	6.33079
2017-2019	1	911	886946	34.2373	32.0135	36.496
2017-2019	2	1619	886946	60.8455	57.8808	63.8448
2017-2019	3	1585	886946	59.5677	56.6343	62.5357
2017-2019	4	1541	886946	57.9141	55.0216	60.8411
2017-2019	5	1556	886946	58.4778	55.5713	61.4188
2017-2019	6	1547	886946	58.1396	55.2415	61.0722
2017-2019	7	1508	886946	56.6739	53.8126	59.5697
2017-2019	8	1234	886946	46.3764	43.7881	48.9993
2017-2019	9	914	886946	34.3501	32.1226	36.6124
2017-2019	10	1630	886946	61.2589	58.2841	64.2682
2017-2019	11	1553	886946	58.3651	55.4614	61.3033
2017-2019	12	1574	886946	59.1543	56.2311	62.1121
2017-2019	13	1288	886946	48.4058	45.7615	51.0848
2017-2019	14	1365	886946	51.2996	48.5774	54.0565
2017-2019	15	991	886946	37.2439	34.9245	39.5981
2017-2019	16	1135	886946	42.6557	40.1735	45.1727
2017-2019	17	1528	886946	57.4255	54.5453	60.3403
2017-2019	18	1370	886946	51.4875	48.7603	54.2494
2017-2019	19	1417	886946	53.2539	50.4803	56.0621
2017-2019	20	1531	886946	57.5383	54.6552	60.4558
2017-2019	21	1276	886946	47.9548	45.3228	50.6214
2017-2019	22	1596	886946	59.9811	57.0375	62.9592
2017-2019	23	1575	886946	59.1919	56.2677	62.1506
2017-2019	24	1360	886946	51.1117	48.3945	53.8636
2017-2019	25	931	886946	34.989	32.7409	37.2719
2017-2019	26	597	886946	22.4365	20.6366	24.2716
2017-2019	27	558	886946	20.9708	19.2307	22.7461
2017-2019	28	519	886946	19.5051	17.827	21.2185
2017-2019	29	526	886946	19.7682	18.0787	21.4929
2017-2019	30	537	886946	20.1816	18.4746	21.9239
2017-2019	31	571	886946	21.4594	19.6991	23.2549
2017-2019	32	804	886946	30.216	28.127	32.34
2017-2019	33	1376	886946	51.713	48.9798	54.4808
2017-2019	34	1577	886946	59.267	56.341	62.2276
2017-2019	35	1508	886946	56.6739	53.8126	59.5697
2017-2019	36	1552	886946	58.3275	55.4247	61.2648
2017-2019	37	1567	886946	58.8912	55.9745	61.8425
2017-2019	38	1583	886946	59.4925	56.5609	62.4587
2017-2019	39	1523	886946	57.2376	54.3621	60.1477
2017-2019	40	1510	886946	56.749	53.8858	59.6468
2017-2019	41	1234	886946	46.3764	43.7881	48.9993
2017-2019	42	977	886946	36.7178	34.4148	39.0555
2017-2019	43	1511	886946	56.7866	53.9225	59.6853
2017-2019	44	1621	886946	60.9207	57.9541	63.9217
2017-2019	45	1329	886946	49.9467	47.2606	52.6674
2017-2019	46	1126	886946	42.3175	39.8451	44.8246
2017-2019	47	1610	886946	60.5073	57.5508	63.4983
2017-2019	48	1470	886946	55.2458	52.4207	58.1053
2017-2019	49	1296	886946	48.7065	46.0539	51.3936
2017-2019	50	1506	886946	56.5987	53.7393	59.4927
2017-2019	51	952	886946	35.7782	33.5049	38.0863
2017-2019	52	158	886946	5.93798	5.04818	6.93944
