# Supplementary material for: The impact of the COVID-19 pandemic on waiting times for elective surgery patients: A multicenter study
Source: PLoS One. 2021 Jul 6;16(7):e0253875. doi: 10.1371/journal.pone.0253875 (PMC8259989; doi:10.1371/journal.pone.0253875)
Supplement: S4 File — Point estimates extracted from Fig 3. (XLSX) [file pone.0253875.s004.xlsx]

## Sheet: Sheet 1
week	diagnosis	waiting_time_ratio	95%CI_lo	95%CI_hi
1	Cardiovascular	1.11816	0.917504	1.43115
1	Gastrointestinal	0.722381	0.60441	0.897573
1	Genitourinary	1.1198	0.973262	1.31828
1	Musculoskeletal	1.01294	0.907983	1.14532
1	Neoplasms	1.00417	0.88059	1.16811
2	Cardiovascular	1.05357	0.877257	1.31858
2	Gastrointestinal	0.833266	0.754506	0.930387
2	Genitourinary	1.08558	0.983311	1.21159
2	Musculoskeletal	0.859036	0.767321	0.975651
2	Neoplasms	1.10204	0.974134	1.26862
3	Cardiovascular	1.02667	0.867005	1.25842
3	Gastrointestinal	0.755372	0.667424	0.870018
3	Genitourinary	1.04266	0.939989	1.1705
3	Musculoskeletal	1.12406	1.04811	1.21187
3	Neoplasms	1.02138	0.902761	1.17588
4	Cardiovascular	1.46848	1.23689	1.80678
4	Gastrointestinal	1.26901	1.15383	1.40973
4	Genitourinary	1.06112	0.947603	1.20553
4	Musculoskeletal	0.853857	0.760928	0.972643
4	Neoplasms	1.06653	0.933429	1.24391
5	Cardiovascular	1.08751	0.865062	1.46396
5	Gastrointestinal	1.04015	0.943386	1.15903
5	Genitourinary	1.14528	1.02761	1.29337
5	Musculoskeletal	0.874273	0.789066	0.98011
5	Neoplasms	1.02476	0.913777	1.16643
6	Cardiovascular	1.07618	0.88779	1.36606
6	Gastrointestinal	0.926777	0.836171	1.0394
6	Genitourinary	0.945138	0.83066	1.09621
6	Musculoskeletal	0.916818	0.843483	1.00412
6	Neoplasms	0.96796	0.847128	1.129
7	Cardiovascular	0.901854	0.755005	1.11962
7	Gastrointestinal	0.812991	0.722116	0.930033
7	Genitourinary	0.977357	0.880381	1.09834
7	Musculoskeletal	1.01959	0.945947	1.10567
7	Neoplasms	0.745636	0.644715	0.884016
8	Cardiovascular	0.835179	0.689671	1.05851
8	Gastrointestinal	0.543769	0.47817	0.630229
8	Genitourinary	1.11108	0.992957	1.2611
8	Musculoskeletal	0.845981	0.778269	0.9266
8	Neoplasms	1.20579	1.0488	1.41804
9	Cardiovascular	1.0707	0.794677	1.6405
9	Gastrointestinal	0.989999	0.860219	1.1659
9	Genitourinary	0.953017	0.825683	1.12679
9	Musculoskeletal	0.995722	0.878863	1.14842
9	Neoplasms	1.07104	0.936883	1.25004
10	Cardiovascular	0.808491	0.657402	1.04975
10	Gastrointestinal	1.09861	0.999454	1.2196
10	Genitourinary	1.30926	1.178	1.47346
10	Musculoskeletal	0.842904	0.751329	0.959901
10	Neoplasms	0.91258	0.786071	1.08762
11	Cardiovascular	0.476463	0.406328	0.57586
11	Gastrointestinal	0.944057	0.84938	1.06249
11	Genitourinary	0.932564	0.854505	1.02632
11	Musculoskeletal	0.745741	0.658389	0.859817
11	Neoplasms	0.825963	0.723291	0.962607
12	Cardiovascular	0.511323	0.429037	0.632665
12	Gastrointestinal	0.531153	0.478432	0.596933
12	Genitourinary	0.808876	0.724277	0.915852
12	Musculoskeletal	0.613436	0.541732	0.707016
12	Neoplasms	0.579634	0.514286	0.664006
13	Cardiovascular	0.551808	0.468068	0.672039
13	Gastrointestinal	0.426483	0.37469	0.49489
13	Genitourinary	0.514781	0.45633	0.590405
13	Musculoskeletal	0.881764	0.784825	1.00602
13	Neoplasms	0.843881	0.732805	0.994647
14	Cardiovascular	0.685526	0.569616	0.860659
14	Gastrointestinal	0.414389	0.371238	0.46889
14	Genitourinary	0.902592	0.809654	1.01963
14	Musculoskeletal	0.74071	0.675971	0.819162
14	Neoplasms	0.772563	0.685176	0.8855
15	Cardiovascular	0.442859	0.365033	0.562862
15	Gastrointestinal	1.0026	0.856762	1.20828
15	Genitourinary	0.836765	0.719849	0.999023
15	Musculoskeletal	0.641795	0.570138	0.734052
15	Neoplasms	0.601181	0.525119	0.70301
16	Cardiovascular	0.6205	0.486763	0.855564
16	Gastrointestinal	0.948822	0.829905	1.10752
16	Genitourinary	0.886875	0.788532	1.01324
16	Musculoskeletal	0.819211	0.754444	0.896142
16	Neoplasms	1.04365	0.870693	1.30235
17	Cardiovascular	0.869728	0.729919	1.07578
17	Gastrointestinal	1.0309	0.906762	1.19441
17	Genitourinary	1.0962	0.995849	1.21905
17	Musculoskeletal	0.754614	0.688961	0.834097
17	Neoplasms	1.01644	0.894823	1.17633
18	Cardiovascular	0.977774	0.846692	1.15688
18	Gastrointestinal	1.27533	1.0621	1.59568
18	Genitourinary	1.01825	0.897849	1.17595
18	Musculoskeletal	0.880689	0.795438	0.986407
18	Neoplasms	1.07962	0.934587	1.27794
19	Cardiovascular	1.27659	1.09586	1.5287
19	Gastrointestinal	1.05721	0.944105	1.2011
19	Genitourinary	1.1925	1.08215	1.3279
19	Musculoskeletal	1.08796	0.989896	1.20759
19	Neoplasms	0.736906	0.658943	0.835793
20	Cardiovascular	0.805355	0.705381	0.938346
20	Gastrointestinal	1.15492	1.01203	1.34481
20	Genitourinary	1.38333	1.18909	1.6534
20	Musculoskeletal	1.02887	0.955074	1.11502
20	Neoplasms	1.06546	0.910075	1.28482
21	Cardiovascular	1.12457	0.961916	1.35344
21	Gastrointestinal	0.884231	0.780149	1.02036
21	Genitourinary	1.29786	1.18168	1.43939
21	Musculoskeletal	0.944761	0.840822	1.07802
21	Neoplasms	1.09881	0.952147	1.29887
22	Cardiovascular	1.04857	0.830565	1.42176
22	Gastrointestinal	1.07463	0.963075	1.2154
22	Genitourinary	1.27341	1.14149	1.43979
22	Musculoskeletal	1.10619	0.984176	1.26274
22	Neoplasms	1.3021	1.15146	1.49809
23	Cardiovascular	0.939433	0.770963	1.20212
23	Gastrointestinal	1.37821	1.22911	1.56847
23	Genitourinary	1.47419	1.33688	1.64294
23	Musculoskeletal	1.07696	0.989344	1.18159
23	Neoplasms	1.62383	1.45273	1.84062
24	Cardiovascular	1.13651	0.987034	1.33933
24	Gastrointestinal	1.29098	1.1715	1.43761
24	Genitourinary	1.39314	1.22612	1.61283
24	Musculoskeletal	0.943558	0.82908	1.09471
24	Neoplasms	1.38601	1.22363	1.5981
25	Cardiovascular	0.788577	0.651372	0.99901
25	Gastrointestinal	1.18752	1.03127	1.39959
25	Genitourinary	1.30897	1.14195	1.53322
25	Musculoskeletal	0.953152	0.838858	1.1035
25	Neoplasms	0.70355	0.620155	0.812858
26	Cardiovascular	1.04143	0.813711	1.44613
26	Gastrointestinal	0.647909	0.502481	0.911804
26	Genitourinary	0.779752	0.657763	0.957293
26	Musculoskeletal	0.939873	0.78987	1.16021
26	Neoplasms	1.18339	1.02634	1.39721
27	Cardiovascular	1.14506	0.953168	1.4337
27	Gastrointestinal	1.61918	1.34554	2.03252
27	Genitourinary	1.37601	1.19524	1.62121
27	Musculoskeletal	1.13709	0.962332	1.38939
27	Neoplasms	1.16993	1.01457	1.38148
28	Cardiovascular	1.01466	0.726471	1.68182
28	Gastrointestinal	1.36115	1.06515	1.88498
28	Genitourinary	1.52707	1.27085	1.9127
28	Musculoskeletal	1.08023	0.894205	1.364
28	Neoplasms	1.24532	1.07765	1.47479
29	Cardiovascular	0.752251	0.59808	1.01351
29	Gastrointestinal	1.13682	0.879504	1.60697
29	Genitourinary	1.2029	1.00777	1.49172
29	Musculoskeletal	1.12763	0.958698	1.36883
29	Neoplasms	1.37956	1.2064	1.61075
30	Cardiovascular	0.677113	0.498633	1.05459
30	Gastrointestinal	1.33298	1.16522	1.55716
30	Genitourinary	1.61779	1.42839	1.86509
30	Musculoskeletal	0.962595	0.818527	1.16821
30	Neoplasms	1.20574	1.0427	1.42923
31	Cardiovascular	1.01616	0.857694	1.24645
31	Gastrointestinal	1.33772	1.0677	1.79055
31	Genitourinary	1.23717	1.09111	1.42838
31	Musculoskeletal	1.02442	0.87163	1.24215
31	Neoplasms	1.22327	1.0573	1.45105
32	Cardiovascular	0.815866	0.702911	0.972076
32	Gastrointestinal	1.53721	1.36879	1.7529
32	Genitourinary	1.2464	1.08983	1.45552
32	Musculoskeletal	0.918384	0.780903	1.11462
32	Neoplasms	1.00594	0.892615	1.15222
33	Cardiovascular	1.31479	1.12902	1.57374
33	Gastrointestinal	1.20754	1.11632	1.31501
33	Genitourinary	1.35602	1.21498	1.5341
33	Musculoskeletal	0.913497	0.839321	1.00205
33	Neoplasms	1.42156	1.23906	1.66709
34	Cardiovascular	1.21705	1.06335	1.42267
34	Gastrointestinal	1.13422	1.05899	1.22095
34	Genitourinary	1.59112	1.46153	1.74593
34	Musculoskeletal	0.88888	0.827989	0.959438
34	Neoplasms	1.31415	1.16974	1.49923
35	Cardiovascular	1.01709	0.874435	1.21537
35	Gastrointestinal	1.34393	1.21278	1.5069
35	Genitourinary	1.64067	1.5137	1.79089
35	Musculoskeletal	0.905495	0.827465	0.999772
35	Neoplasms	1.11237	0.992285	1.26553
36	Cardiovascular	1.18841	1.04085	1.38472
36	Gastrointestinal	1.21596	1.08841	1.37737
36	Genitourinary	1.42822	1.26481	1.64011
36	Musculoskeletal	0.898267	0.817814	0.996276
36	Neoplasms	1.1339	0.953296	1.39894
37	Cardiovascular	1.01028	0.841324	1.26415
37	Gastrointestinal	1.10224	0.994005	1.23693
37	Genitourinary	1.17684	1.07754	1.29629
37	Musculoskeletal	1.02301	0.935712	1.12826
37	Neoplasms	1.2582	1.06689	1.53312
38	Cardiovascular	0.97378	0.854097	1.13247
38	Gastrointestinal	1.42165	1.25626	1.6372
38	Genitourinary	1.51512	1.37822	1.68222
38	Musculoskeletal	0.926299	0.84908	1.01897
38	Neoplasms	1.30047	1.14229	1.50952
39	Cardiovascular	0.892886	0.750365	1.10224
39	Gastrointestinal	1.2061	1.07233	1.37798
39	Genitourinary	1.26133	1.14209	1.40839
39	Musculoskeletal	0.957814	0.868222	1.06802
39	Neoplasms	1.1979	1.05444	1.38654
40	Cardiovascular	0.726316	0.601881	0.915612
40	Gastrointestinal	1.1929	1.05719	1.36858
40	Genitourinary	1.3333	1.20024	1.49955
40	Musculoskeletal	1.0093	0.933335	1.09873
40	Neoplasms	0.846855	0.688033	1.10101
41	Cardiovascular	1.00131	0.793217	1.35743
41	Gastrointestinal	0.700601	0.620545	0.804374
41	Genitourinary	0.787711	0.69302	0.912373
41	Musculoskeletal	0.756893	0.68244	0.84958
41	Neoplasms	1.02774	0.910427	1.17975
42	Cardiovascular	1.10223	0.852792	1.5579
42	Gastrointestinal	1.39812	1.19308	1.68825
42	Genitourinary	1.25883	1.1007	1.47001
42	Musculoskeletal	0.909995	0.784991	1.08235
42	Neoplasms	0.894623	0.752788	1.10231
43	Cardiovascular	1.02906	0.840144	1.32758
43	Gastrointestinal	1.0546	0.917875	1.23918
43	Genitourinary	0.905105	0.804009	1.03528
43	Musculoskeletal	0.913464	0.820259	1.03057
43	Neoplasms	1.26433	1.11289	1.46347
44	Cardiovascular	1.04784	0.91464	1.22646
44	Gastrointestinal	0.989753	0.865082	1.15641
44	Genitourinary	1.53303	1.35662	1.76218
44	Musculoskeletal	0.882645	0.805566	0.976036
44	Neoplasms	1.21387	1.06285	1.4149
45	Cardiovascular	0.778763	0.631893	1.01458
45	Gastrointestinal	1.17742	1.02758	1.37842
45	Genitourinary	1.22794	1.0992	1.39084
45	Musculoskeletal	0.871422	0.792918	0.967179
45	Neoplasms	0.966085	0.849859	1.11914
46	Cardiovascular	1.10046	0.870252	1.49625
46	Gastrointestinal	1.13954	0.913904	1.51313
46	Genitourinary	1.16271	1.02692	1.33987
46	Musculoskeletal	0.985282	0.85622	1.16016
46	Neoplasms	1.14629	0.934487	1.48224
47	Cardiovascular	0.972784	0.76974	1.32133
47	Gastrointestinal	1.22513	1.08373	1.40897
47	Genitourinary	1.07849	0.966792	1.21936
47	Musculoskeletal	0.909988	0.834428	1.0006
47	Neoplasms	0.798949	0.703149	0.924972
48	Cardiovascular	0.876449	0.724223	1.1097
48	Gastrointestinal	0.793452	0.692387	0.929065
48	Genitourinary	0.76695	0.678372	0.882136
48	Musculoskeletal	0.956195	0.873175	1.05666
48	Neoplasms	1.04094	0.918912	1.20034
49	Cardiovascular	1.03566	0.849091	1.32729
49	Gastrointestinal	1.58389	1.38635	1.84708
49	Genitourinary	0.889807	0.787395	1.02284
49	Musculoskeletal	0.905631	0.818907	1.0129
49	Neoplasms	0.972966	0.839036	1.15777
50	Cardiovascular	1.13006	0.94678	1.40134
50	Gastrointestinal	1.14575	1.00622	1.3302
50	Genitourinary	0.794789	0.695831	0.926561
50	Musculoskeletal	0.912941	0.832863	1.01006
50	Neoplasms	0.847547	0.745254	0.982389
51	Cardiovascular	0.531724	0.439941	0.671898
51	Gastrointestinal	0.971934	0.820532	1.19185
51	Genitourinary	1.1641	0.986332	1.42003
51	Musculoskeletal	0.913504	0.800648	1.0634
51	Neoplasms	1.02249	0.869935	1.23993
52	Cardiovascular	1.20981	0.891576	1.8813
52	Gastrointestinal	0.540438	0.254374	-4.33795
52	Genitourinary	0.680435	0.480052	1.16797
52	Musculoskeletal	1.02444	0.546414	8.18481
52	Neoplasms	1.01349	0.883438	1.18845
