# Supplementary material for: The impact of the COVID-19 pandemic on waiting times for elective surgery patients: A multicenter study
Source: PLoS One. 2021 Jul 6;16(7):e0253875. doi: 10.1371/journal.pone.0253875 (PMC8259989; doi:10.1371/journal.pone.0253875)
Supplement: S5 File — Point estimates extracted from Fig 4. (XLSX) [file pone.0253875.s005.xlsx]

## Sheet: Sheet 1
month	year	total_deaths	population	incidence	95%CI_lo	95%CI_hi
Jan	2017-2019	15530	5515115	93.8633	92.3927	95.3513
Jan	2020	4690	5529543	84.8171	82.4069	87.28
Feb	2017-2019	13447	5515115	81.2736	79.9057	82.6591
Feb	2020	4520	5529543	81.7427	79.3769	84.1612
Mar	2017-2019	14850	5515115	89.7533	88.3155	91.2087
Mar	2020	4883	5529543	88.3075	85.8478	90.8198
Apr	2017-2019	13602	5515115	82.2104	80.8346	83.6038
Apr	2020	4869	5529543	88.0543	85.5982	90.563
May	2017-2019	13129	5515115	79.3516	78	80.7208
May	2020	4620	5529543	83.5512	81.1591	85.9959
Jun	2017-2019	12469	5515115	75.3626	74.0455	76.6972
Jun	2020	4356	5529543	78.7769	76.4546	81.1517
Jul	2017-2019	12926	5515115	78.1247	76.7836	79.4833
Jul	2020	4333	5529543	78.3609	76.0449	80.7295
Aug	2017-2019	12677	5515115	76.6197	75.2917	77.9653
Aug	2020	4366	5529543	78.9577	76.6328	81.3352
Sep	2017-2019	12678	5515115	76.6258	75.2977	77.9714
Sep	2020	4508	5529543	81.5257	79.163	83.941
Oct	2017-2019	13666	5515115	82.5973	81.2182	83.9939
Oct	2020	4664	5529543	84.3469	81.9434	86.803
Nov	2017-2019	12917	5515115	78.0703	76.7297	79.4284
Nov	2020	4621	5529543	83.5693	81.177	86.0142
Dec	2017-2019	14307	5515115	86.4715	85.0603	87.9002
Dec	2020	5058	5529543	91.4723	88.9686	94.0286
